# Supplementary material for: 3,3′-{1,1′-Methyl­enebis[naphthalene-2,1-diylbis(oxymethyl­ene)]}dibenzonitrile
Source: Acta Crystallogr Sect E Struct Rep Online. 2008 May 3;64(Pt 6):o965. doi: 10.1107/S1600536808009793 (PMC2961493; doi:10.1107/S1600536808009793)
Supplement: Supplementary file 1 [file e-64-0o965-sup1.cif]

##############################################################################
###                                                                        ###
###        Electronic paper (Acta Crystallographica Section E)             ###
###                                                                        ###
##############################################################################
#                                                                            #
# This CIF contains the data in a paper accepted for publication in Acta     #
# Crystallographica Section E. It conforms to the requirements of Notes      #
# for Authors for Section E, and has been peer reviewed under the auspices   #
# of the IUCr Commission on Journals.                                        #
#                                                                            #
# Full details of the Crystallographic Information File format               #
# are given in the paper "The Crystallographic Information File (CIF):       #
# a New Standard Archive File for Crystallography" by S. R. Hall, F. H.      #
# Allen and I. D. Brown [Acta Cryst. (1991), A47, 655-685].                  #
#                                                                            #
# The current version of the core CIF dictionary is obtainable from          #
# ftp://ftp.iucr.org/pub/cif_core.dic. The current version number is 2.4.    #
#                                                                            #
# Software is freely available for graphical display of the structure(s) in  #
# this CIF.  For information consult the CIF home page http://www.iucr.org/  #
# cif/home.html                                                              #
#                                                                            #
# This file may be used for bona fide research purposes within the           #
# scientific community so long as proper attribution is given to the journal # 
# article from which it was obtained.                                        #
#                                                                            #
##############################################################################
                                             
data_I
_audit_creation_method     SHELXL97
_chemical_name_systematic
;
3,3'-{1,1'-Methylenebis[naphthalene-2,1-diylbis(oxymethylene)]}dibenzonitrile
;
_chemical_name_common     ?
_chemical_formula_moiety     'C37 H26 N2 O2'
_chemical_formula_sum     'C37 H26 N2 O2'
_chemical_formula_iupac     'C37 H26 N2 O2'
_chemical_formula_weight     530.60
_chemical_melting_point     ?
_symmetry_cell_setting     triclinic
_symmetry_space_group_name_H-M     'P -1'
_symmetry_space_group_name_HALL     '-P 1'
loop_
    _symmetry_equiv_pos_as_xyz
    'x, y, z'
    '-x, -y, -z'
_cell_length_a     9.3123(19)
_cell_length_b     12.130(2)
_cell_length_c     12.682(3)
_cell_angle_alpha     79.71(3)
_cell_angle_beta     86.58(3)
_cell_angle_gamma     87.10(3)
_cell_volume     1405.9(5)
_cell_formula_units_Z     2
_cell_measurement_reflns_used     7383
_cell_measurement_theta_min     3.18
_cell_measurement_theta_max     27.48
_cell_measurement_temperature     293(2)
_exptl_crystal_description     block
_exptl_crystal_colour     colourless
_exptl_crystal_size_max     0.4000
_exptl_crystal_size_mid     0.2000
_exptl_crystal_size_min     0.2000
_exptl_crystal_density_diffrn     1.252
_exptl_crystal_density_meas     ?
_exptl_crystal_density_method     'not measured'
_exptl_crystal_F_000     556.0
_exptl_absorpt_coefficient_mu     0.078
_exptl_absorpt_correction_type     multi-scan
_exptl_absorpt_process_details     '(CrystalClear; Rigaku, 2005)'
_exptl_absorpt_correction_T_min     0.9285
_exptl_absorpt_correction_T_max     0.9764
_exptl_special_details
;
;
_diffrn_ambient_temperature     293(2)
_diffrn_radiation_type     MoK\a
_diffrn_radiation_wavelength     0.71073
_diffrn_radiation_source     'fine-focus sealed tube'
_diffrn_radiation_monochromator     graphite
_diffrn_measurement_device_type     'Rigaku Mercury2'
_diffrn_measurement_method     'CCD_Profile_fitting'
_diffrn_detector_area_resol_mean     13.6612
_diffrn_reflns_number     13073
_diffrn_reflns_av_R_equivalents     0.0737
_diffrn_reflns_av_sigmaI/netI     0.1039
_diffrn_reflns_theta_min     3.18
_diffrn_reflns_theta_max     26.00
_diffrn_reflns_theta_full     26.00
_diffrn_measured_fraction_theta_max     0.997
_diffrn_measured_fraction_theta_full     0.997
_diffrn_reflns_limit_h_min     -11
_diffrn_reflns_limit_h_max     11
_diffrn_reflns_limit_k_min     -14
_diffrn_reflns_limit_k_max     14
_diffrn_reflns_limit_l_min     -15
_diffrn_reflns_limit_l_max     15
_diffrn_standards_number     0
_diffrn_standards_interval_count     ?
_diffrn_standards_interval_time     ?
_diffrn_standards_decay_%     ?
_refine_special_details
;
Refinement of <i>F</i>^2^ against ALL reflections. The weighted <i>R</i>-factor
<i>wR</i> and goodness of fit <i>S</i> are based on <i>F</i>^2^, conventional
<i>R</i>-factors <i>R</i> are based on <i>F</i>, with <i>F</i> set to zero for
negative <i>F</i>^2^. The threshold expression of <i>F</i>^2^ >
\s(<i>F</i>^2^) is used only for calculating <i>R</i>-factors(gt) <i>etc</i>.
and is not relevant to the choice of reflections for refinement.
<i>R</i>-factors based on <i>F</i>^2^ are statistically about twice as large
as those based on <i>F</i>, and <i>R</i>-factors based on ALL data will be
even larger.
;
_reflns_number_total     5505
_reflns_number_gt     2197
_reflns_threshold_expression     I>2\s(I)
_refine_ls_structure_factor_coef     Fsqd
_refine_ls_matrix_type     full
_refine_ls_R_factor_all     0.1886
_refine_ls_R_factor_gt     0.0687
_refine_ls_wR_factor_gt     0.1340
_refine_ls_wR_factor_ref     0.1700
_refine_ls_goodness_of_fit_ref     0.921
_refine_ls_restrained_S_all     0.921
_refine_ls_number_reflns     5505
_refine_ls_number_parameters     370
_refine_ls_number_restraints     0
_refine_ls_hydrogen_treatment     constr
_refine_ls_weighting_scheme     calc
_refine_ls_weighting_details
               'calc w = 1/[\s^2^(Fo^2^)+(0.0621P)^2^] where P=(Fo^2^+2Fc^2^)/3'
_atom_sites_solution_hydrogens     geom
_atom_sites_solution_primary     direct
_atom_sites_solution_secondary     difmap
_refine_ls_shift/su_max     0.001
_refine_ls_shift/su_mean     0.000
_refine_diff_density_max     0.183
_refine_diff_density_min     -0.177
_refine_ls_extinction_method     none
_refine_ls_extinction_coef     ?
loop_
    _atom_type_symbol
    _atom_type_description
    _atom_type_scat_dispersion_real
    _atom_type_scat_dispersion_imag
    _atom_type_scat_source
    'C' 'C' 0.0033 0.0016
                         'International Tables Vol C Tables 4.2.6.8 and 6.1.1.4'
    'H' 'H' 0.0000 0.0000
                         'International Tables Vol C Tables 4.2.6.8 and 6.1.1.4'
    'N' 'N' 0.0061 0.0033
                         'International Tables Vol C Tables 4.2.6.8 and 6.1.1.4'
    'O' 'O' 0.0106 0.0060
                         'International Tables Vol C Tables 4.2.6.8 and 6.1.1.4'
_computing_data_collection     'CrystalClear (Rigaku, 2005)'
_computing_cell_refinement     'CrystalClear (Rigaku, 2005)'
_computing_data_reduction     'CrystalClear (Rigaku, 2005)'
_computing_structure_solution     'SHELXTL/PC (Sheldrick, 2008)'
_computing_structure_refinement     'SHELXTL/PC (Sheldrick, 2008)'
_computing_molecular_graphics     'SHELXTL/PC (Sheldrick, 2008)'
_computing_publication_material     'SHELXTL/PC (Sheldrick, 2008)'
loop_
    _atom_site_type_symbol
    _atom_site_label
    _atom_site_fract_x
    _atom_site_fract_y
    _atom_site_fract_z
    _atom_site_U_iso_or_equiv
    _atom_site_adp_type
    _atom_site_calc_flag
    _atom_site_refinement_flags
    _atom_site_occupancy
    _atom_site_disorder_assembly
    _atom_site_disorder_group
    C C1 0.3027(3) 0.9398(2) 0.0249(2) 0.0608(9) Uani d . 1 . .
    H H1A 0.2769 1.0188 0.0042 0.073 Uiso calc R 1 . .
    H H1B 0.3652 0.9178 -0.0325 0.073 Uiso calc R 1 . .
    C C2 0.1670(3) 0.8741(2) 0.0352(2) 0.0523(8) Uani d . 1 . .
    C C3 0.1464(4) 0.7897(3) -0.0270(2) 0.0607(9) Uani d . 1 . .
    C C4 0.2492(4) 0.7613(3) -0.1054(3) 0.0763(10) Uani d . 1 . .
    H H4 0.3356 0.7980 -0.1171 0.092 Uiso calc R 1 . .
    C C5 0.2242(6) 0.6817(4) -0.1637(3) 0.1065(14) Uani d . 1 . .
    H H5 0.2935 0.6650 -0.2151 0.128 Uiso calc R 1 . .
    C C6 0.0968(7) 0.6243(4) -0.1482(4) 0.1182(17) Uani d . 1 . .
    H H6 0.0820 0.5695 -0.1887 0.142 Uiso calc R 1 . .
    C C7 -0.0061(5) 0.6482(3) -0.0739(3) 0.0988(13) Uani d . 1 . .
    H H7 -0.0906 0.6091 -0.0637 0.119 Uiso calc R 1 . .
    C C8 0.0143(4) 0.7320(3) -0.0121(3) 0.0692(9) Uani d . 1 . .
    C C9 -0.0890(4) 0.7570(3) 0.0656(3) 0.0763(10) Uani d . 1 . .
    H H9 -0.1728 0.7170 0.0774 0.092 Uiso calc R 1 . .
    C C10 -0.0707(3) 0.8378(3) 0.1242(2) 0.0689(9) Uani d . 1 . .
    H H10 -0.1411 0.8540 0.1750 0.083 Uiso calc R 1 . .
    C C11 0.0578(3) 0.8971(3) 0.1065(2) 0.0537(8) Uani d . 1 . .
    C C12 -0.0149(3) 1.0114(3) 0.2408(2) 0.0720(10) Uani d . 1 . .
    H H12A -0.1122 1.0119 0.2173 0.086 Uiso calc R 1 . .
    H H12B 0.0025 1.0864 0.2523 0.086 Uiso calc R 1 . .
    C C13 -0.0040(3) 0.9310(2) 0.3465(2) 0.0552(8) Uani d . 1 . .
    C C14 0.1197(3) 0.8661(2) 0.3723(2) 0.0545(8) Uani d . 1 . .
    H H14 0.1972 0.8681 0.3224 0.065 Uiso calc R 1 . .
    C C15 0.1290(4) 0.7982(2) 0.4718(2) 0.0585(8) Uani d . 1 . .
    C C16 0.0151(4) 0.7942(3) 0.5460(3) 0.0792(11) Uani d . 1 . .
    H H16 0.0210 0.7474 0.6124 0.095 Uiso calc R 1 . .
    C C17 -0.1075(4) 0.8592(4) 0.5223(3) 0.0910(12) Uani d . 1 . .
    H H17 -0.1842 0.8577 0.5729 0.109 Uiso calc R 1 . .
    C C18 -0.1164(3) 0.9276(3) 0.4220(3) 0.0742(10) Uani d . 1 . .
    H H18 -0.1996 0.9715 0.4060 0.089 Uiso calc R 1 . .
    C C19 0.2585(5) 0.7344(3) 0.5006(3) 0.0772(10) Uani d . 1 . .
    C C20 0.3869(3) 0.9240(2) 0.1264(2) 0.0533(8) Uani d . 1 . .
    C C21 0.4046(3) 1.0118(3) 0.1852(2) 0.0561(8) Uani d . 1 . .
    C C22 0.3464(3) 1.1227(3) 0.1556(3) 0.0714(9) Uani d . 1 . .
    H H22 0.2943 1.1404 0.0940 0.086 Uiso calc R 1 . .
    C C23 0.3649(4) 1.2042(3) 0.2149(3) 0.0846(11) Uani d . 1 . .
    H H23 0.3250 1.2760 0.1935 0.102 Uiso calc R 1 . .
    C C24 0.4431(4) 1.1805(3) 0.3075(3) 0.0841(11) Uani d . 1 . .
    H H24 0.4561 1.2365 0.3470 0.101 Uiso calc R 1 . .
    C C25 0.4999(3) 1.0755(3) 0.3396(3) 0.0777(10) Uani d . 1 . .
    H H25 0.5511 1.0600 0.4017 0.093 Uiso calc R 1 . .
    C C26 0.4827(3) 0.9889(3) 0.2803(3) 0.0624(9) Uani d . 1 . .
    C C27 0.5416(4) 0.8801(3) 0.3132(3) 0.0774(10) Uani d . 1 . .
    H H27 0.5917 0.8647 0.3758 0.093 Uiso calc R 1 . .
    C C28 0.5275(3) 0.7970(3) 0.2567(3) 0.0739(10) Uani d . 1 . .
    H H28 0.5684 0.7259 0.2797 0.089 Uiso calc R 1 . .
    C C29 0.4503(3) 0.8193(3) 0.1627(3) 0.0596(8) Uani d . 1 . .
    C C30 0.4664(4) 0.6241(3) 0.1401(3) 0.0855(11) Uani d . 1 . .
    H H30A 0.5641 0.6153 0.1636 0.103 Uiso calc R 1 . .
    H H30B 0.4609 0.5814 0.0828 0.103 Uiso calc R 1 . .
    C C31 0.3651(4) 0.5757(3) 0.2329(3) 0.0658(9) Uani d . 1 . .
    C C32 0.2190(4) 0.6039(3) 0.2314(2) 0.0680(9) Uani d . 1 . .
    H H32 0.1828 0.6548 0.1745 0.082 Uiso calc R 1 . .
    C C33 0.1263(4) 0.5558(3) 0.3156(3) 0.0626(8) Uani d . 1 . .
    C C34 0.1783(4) 0.4822(3) 0.4006(3) 0.0774(10) Uani d . 1 . .
    H H34 0.1158 0.4516 0.4570 0.093 Uiso calc R 1 . .
    C C35 0.3224(5) 0.4532(3) 0.4027(3) 0.0867(12) Uani d . 1 . .
    H H35 0.3577 0.4018 0.4597 0.104 Uiso calc R 1 . .
    C C36 0.4153(4) 0.5011(3) 0.3195(3) 0.0812(11) Uani d . 1 . .
    H H36 0.5133 0.4826 0.3221 0.097 Uiso calc R 1 . .
    C C37 -0.0261(5) 0.5865(3) 0.3164(3) 0.0762(10) Uani d . 1 . .
    N N1 -0.1484(4) 0.6073(3) 0.3198(3) 0.1080(12) Uani d . 1 . .
    N N2 0.3622(4) 0.6844(3) 0.5255(3) 0.1119(12) Uani d . 1 . .
    O O1 0.0827(2) 0.98473(17) 0.15795(15) 0.0632(6) Uani d . 1 . .
    O O2 0.4363(2) 0.74029(18) 0.09827(17) 0.0715(6) Uani d . 1 . .
loop_
    _atom_site_aniso_label
    _atom_site_aniso_U_11
    _atom_site_aniso_U_22
    _atom_site_aniso_U_33
    _atom_site_aniso_U_12
    _atom_site_aniso_U_13
    _atom_site_aniso_U_23
    C1 0.063(2) 0.063(2) 0.0519(19) -0.0079(17) 0.0066(17) 0.0001(15)
    C2 0.058(2) 0.061(2) 0.0338(16) -0.0052(16) -0.0026(15) 0.0048(14)
    C3 0.077(2) 0.060(2) 0.0403(18) 0.0011(19) -0.0095(18) 0.0054(16)
    C4 0.102(3) 0.074(2) 0.054(2) -0.001(2) -0.005(2) -0.0130(19)
    C5 0.140(4) 0.106(4) 0.078(3) 0.009(3) -0.009(3) -0.030(3)
    C6 0.169(5) 0.089(3) 0.103(4) -0.009(4) -0.040(4) -0.024(3)
    C7 0.113(4) 0.096(3) 0.088(3) -0.026(3) -0.031(3) -0.005(3)
    C8 0.083(3) 0.069(2) 0.053(2) -0.011(2) -0.023(2) 0.0061(18)
    C9 0.069(2) 0.088(3) 0.065(2) -0.018(2) -0.020(2) 0.016(2)
    C10 0.055(2) 0.093(3) 0.051(2) -0.002(2) -0.0088(17) 0.0085(19)
    C11 0.058(2) 0.061(2) 0.0388(17) 0.0039(17) -0.0137(16) 0.0025(15)
    C12 0.063(2) 0.091(3) 0.060(2) 0.0176(19) -0.0102(19) -0.0102(19)
    C13 0.0423(18) 0.075(2) 0.0481(18) 0.0035(16) -0.0009(15) -0.0132(16)
    C14 0.0498(19) 0.066(2) 0.0461(18) 0.0036(16) -0.0017(15) -0.0074(15)
    C15 0.062(2) 0.062(2) 0.0524(19) -0.0055(17) -0.0116(18) -0.0072(17)
    C16 0.093(3) 0.089(3) 0.053(2) -0.024(2) -0.004(2) -0.0009(19)
    C17 0.068(3) 0.133(4) 0.072(3) -0.023(3) 0.017(2) -0.020(2)
    C18 0.047(2) 0.104(3) 0.075(2) -0.0034(19) -0.0025(19) -0.024(2)
    C19 0.096(3) 0.071(2) 0.064(2) 0.008(2) -0.024(2) -0.0060(18)
    C20 0.0409(18) 0.059(2) 0.0536(19) -0.0040(16) 0.0058(15) 0.0047(16)
    C21 0.0402(18) 0.065(2) 0.060(2) -0.0108(16) 0.0035(16) -0.0036(17)
    C22 0.062(2) 0.075(2) 0.074(2) -0.0013(19) -0.0087(19) -0.003(2)
    C23 0.081(3) 0.075(3) 0.100(3) 0.000(2) -0.007(2) -0.022(2)
    C24 0.064(3) 0.102(3) 0.094(3) -0.009(2) -0.001(2) -0.038(2)
    C25 0.051(2) 0.103(3) 0.084(3) -0.015(2) -0.0081(19) -0.025(2)
    C26 0.0375(18) 0.075(2) 0.073(2) -0.0094(17) -0.0015(17) -0.0056(19)
    C27 0.056(2) 0.092(3) 0.083(3) -0.013(2) -0.0246(19) -0.002(2)
    C28 0.048(2) 0.073(2) 0.097(3) -0.0018(18) -0.021(2) 0.002(2)
    C29 0.0405(18) 0.066(2) 0.071(2) -0.0077(17) 0.0068(17) -0.0100(19)
    C30 0.077(3) 0.070(3) 0.105(3) 0.011(2) 0.007(2) -0.011(2)
    C31 0.068(2) 0.056(2) 0.070(2) 0.0080(18) 0.0004(19) -0.0091(17)
    C32 0.077(3) 0.067(2) 0.054(2) 0.0040(19) -0.0086(19) 0.0052(16)
    C33 0.072(2) 0.057(2) 0.058(2) 0.0037(18) -0.0107(19) -0.0052(17)
    C34 0.101(3) 0.066(2) 0.059(2) 0.011(2) 0.002(2) -0.0009(18)
    C35 0.122(4) 0.065(2) 0.066(3) 0.021(2) -0.007(3) 0.0030(19)
    C36 0.089(3) 0.060(2) 0.091(3) 0.027(2) -0.024(2) -0.007(2)
    C37 0.087(3) 0.084(3) 0.051(2) -0.002(2) -0.002(2) 0.0059(17)
    N1 0.078(2) 0.142(3) 0.088(2) 0.003(2) 0.005(2) 0.018(2)
    N2 0.131(3) 0.099(3) 0.106(3) 0.038(2) -0.054(2) -0.015(2)
    O1 0.0631(14) 0.0748(15) 0.0488(12) 0.0082(12) -0.0002(11) -0.0070(11)
    O2 0.0707(15) 0.0648(15) 0.0739(15) 0.0050(12) 0.0047(12) -0.0038(12)
_geom_special_details
;
All e.s.d.'s (except the e.s.d. in the dihedral angle between two l.s. planes)
are estimated using the full covariance matrix. The cell e.s.d.'s are taken
into account individually in the estimation of e.s.d.'s in distances, angles
and torsion angles; correlations between e.s.d.'s in cell parameters are only
used when they are defined by crystal symmetry. An approximate (isotropic)
treatment of cell e.s.d.'s is used for estimating e.s.d.'s involving l.s.
planes.
;
loop_
    _geom_bond_atom_site_label_1
    _geom_bond_atom_site_label_2
    _geom_bond_site_symmetry_2
    _geom_bond_distance
    _geom_bond_publ_flag
    C1 C2 . 1.515(4) ?
    C1 C20 . 1.525(4) ?
    C1 H1A . 0.9700 ?
    C1 H1B . 0.9700 ?
    C2 C11 . 1.372(4) ?
    C2 C3 . 1.425(4) ?
    C3 C4 . 1.414(4) ?
    C3 C8 . 1.432(4) ?
    C4 C5 . 1.354(5) ?
    C4 H4 . 0.9300 ?
    C5 C6 . 1.392(6) ?
    C5 H5 . 0.9300 ?
    C6 C7 . 1.360(5) ?
    C6 H6 . 0.9300 ?
    C7 C8 . 1.417(5) ?
    C7 H7 . 0.9300 ?
    C8 C9 . 1.397(4) ?
    C9 C10 . 1.355(4) ?
    C9 H9 . 0.9300 ?
    C10 C11 . 1.413(4) ?
    C10 H10 . 0.9300 ?
    C11 O1 . 1.379(3) ?
    C12 O1 . 1.418(3) ?
    C12 C13 . 1.516(4) ?
    C12 H12A . 0.9700 ?
    C12 H12B . 0.9700 ?
    C13 C18 . 1.373(4) ?
    C13 C14 . 1.384(4) ?
    C14 C15 . 1.382(4) ?
    C14 H14 . 0.9300 ?
    C15 C16 . 1.373(4) ?
    C15 C19 . 1.429(5) ?
    C16 C17 . 1.371(5) ?
    C16 H16 . 0.9300 ?
    C17 C18 . 1.394(4) ?
    C17 H17 . 0.9300 ?
    C18 H18 . 0.9300 ?
    C19 N2 . 1.144(4) ?
    C20 C29 . 1.386(4) ?
    C20 C21 . 1.427(4) ?
    C21 C22 . 1.419(4) ?
    C21 C26 . 1.423(4) ?
    C22 C23 . 1.369(4) ?
    C22 H22 . 0.9300 ?
    C23 C24 . 1.397(5) ?
    C23 H23 . 0.9300 ?
    C24 C25 . 1.357(4) ?
    C24 H24 . 0.9300 ?
    C25 C26 . 1.417(4) ?
    C25 H25 . 0.9300 ?
    C26 C27 . 1.405(4) ?
    C27 C28 . 1.352(4) ?
    C27 H27 . 0.9300 ?
    C28 C29 . 1.407(4) ?
    C28 H28 . 0.9300 ?
    C29 O2 . 1.381(3) ?
    C30 O2 . 1.434(3) ?
    C30 C31 . 1.515(4) ?
    C30 H30A . 0.9700 ?
    C30 H30B . 0.9700 ?
    C31 C36 . 1.382(4) ?
    C31 C32 . 1.387(4) ?
    C32 C33 . 1.394(4) ?
    C32 H32 . 0.9300 ?
    C33 C34 . 1.367(4) ?
    C33 C37 . 1.449(5) ?
    C34 C35 . 1.370(5) ?
    C34 H34 . 0.9300 ?
    C35 C36 . 1.386(4) ?
    C35 H35 . 0.9300 ?
    C36 H36 . 0.9300 ?
    C37 N1 . 1.154(4) ?
loop_
    _geom_angle_atom_site_label_1
    _geom_angle_atom_site_label_2
    _geom_angle_atom_site_label_3
    _geom_angle_site_symmetry_1
    _geom_angle_site_symmetry_3
    _geom_angle
    _geom_angle_publ_flag
    C2 C1 C20 . . 114.8(2) ?
    C2 C1 H1A . . 108.6 ?
    C20 C1 H1A . . 108.6 ?
    C2 C1 H1B . . 108.6 ?
    C20 C1 H1B . . 108.6 ?
    H1A C1 H1B . . 107.6 ?
    C11 C2 C3 . . 118.1(3) ?
    C11 C2 C1 . . 119.0(3) ?
    C3 C2 C1 . . 122.9(3) ?
    C4 C3 C2 . . 123.2(3) ?
    C4 C3 C8 . . 117.7(3) ?
    C2 C3 C8 . . 119.1(3) ?
    C5 C4 C3 . . 121.2(4) ?
    C5 C4 H4 . . 119.4 ?
    C3 C4 H4 . . 119.4 ?
    C4 C5 C6 . . 121.2(4) ?
    C4 C5 H5 . . 119.4 ?
    C6 C5 H5 . . 119.4 ?
    C7 C6 C5 . . 120.3(4) ?
    C7 C6 H6 . . 119.9 ?
    C5 C6 H6 . . 119.9 ?
    C6 C7 C8 . . 120.6(4) ?
    C6 C7 H7 . . 119.7 ?
    C8 C7 H7 . . 119.7 ?
    C9 C8 C7 . . 121.6(4) ?
    C9 C8 C3 . . 119.2(3) ?
    C7 C8 C3 . . 119.1(4) ?
    C10 C9 C8 . . 121.9(4) ?
    C10 C9 H9 . . 119.1 ?
    C8 C9 H9 . . 119.1 ?
    C9 C10 C11 . . 118.5(3) ?
    C9 C10 H10 . . 120.7 ?
    C11 C10 H10 . . 120.7 ?
    C2 C11 O1 . . 114.2(3) ?
    C2 C11 C10 . . 123.0(3) ?
    O1 C11 C10 . . 122.7(3) ?
    O1 C12 C13 . . 114.0(2) ?
    O1 C12 H12A . . 108.7 ?
    C13 C12 H12A . . 108.7 ?
    O1 C12 H12B . . 108.7 ?
    C13 C12 H12B . . 108.7 ?
    H12A C12 H12B . . 107.6 ?
    C18 C13 C14 . . 118.7(3) ?
    C18 C13 C12 . . 119.2(3) ?
    C14 C13 C12 . . 122.0(3) ?
    C15 C14 C13 . . 120.6(3) ?
    C15 C14 H14 . . 119.7 ?
    C13 C14 H14 . . 119.7 ?
    C16 C15 C14 . . 120.2(3) ?
    C16 C15 C19 . . 118.9(3) ?
    C14 C15 C19 . . 120.9(3) ?
    C17 C16 C15 . . 120.0(3) ?
    C17 C16 H16 . . 120.0 ?
    C15 C16 H16 . . 120.0 ?
    C16 C17 C18 . . 119.6(3) ?
    C16 C17 H17 . . 120.2 ?
    C18 C17 H17 . . 120.2 ?
    C13 C18 C17 . . 121.0(3) ?
    C13 C18 H18 . . 119.5 ?
    C17 C18 H18 . . 119.5 ?
    N2 C19 C15 . . 178.6(4) ?
    C29 C20 C21 . . 118.5(3) ?
    C29 C20 C1 . . 118.3(3) ?
    C21 C20 C1 . . 123.2(3) ?
    C22 C21 C26 . . 116.8(3) ?
    C22 C21 C20 . . 123.8(3) ?
    C26 C21 C20 . . 119.4(3) ?
    C23 C22 C21 . . 121.8(3) ?
    C23 C22 H22 . . 119.1 ?
    C21 C22 H22 . . 119.1 ?
    C22 C23 C24 . . 120.6(4) ?
    C22 C23 H23 . . 119.7 ?
    C24 C23 H23 . . 119.7 ?
    C25 C24 C23 . . 119.8(4) ?
    C25 C24 H24 . . 120.1 ?
    C23 C24 H24 . . 120.1 ?
    C24 C25 C26 . . 121.2(3) ?
    C24 C25 H25 . . 119.4 ?
    C26 C25 H25 . . 119.4 ?
    C27 C26 C25 . . 121.4(3) ?
    C27 C26 C21 . . 118.9(3) ?
    C25 C26 C21 . . 119.8(3) ?
    C28 C27 C26 . . 122.0(3) ?
    C28 C27 H27 . . 119.0 ?
    C26 C27 H27 . . 119.0 ?
    C27 C28 C29 . . 119.3(3) ?
    C27 C28 H28 . . 120.3 ?
    C29 C28 H28 . . 120.3 ?
    O2 C29 C20 . . 115.3(3) ?
    O2 C29 C28 . . 122.8(3) ?
    C20 C29 C28 . . 121.9(3) ?
    O2 C30 C31 . . 114.0(3) ?
    O2 C30 H30A . . 108.7 ?
    C31 C30 H30A . . 108.7 ?
    O2 C30 H30B . . 108.7 ?
    C31 C30 H30B . . 108.7 ?
    H30A C30 H30B . . 107.6 ?
    C36 C31 C32 . . 118.5(3) ?
    C36 C31 C30 . . 121.1(3) ?
    C32 C31 C30 . . 120.4(3) ?
    C31 C32 C33 . . 119.8(3) ?
    C31 C32 H32 . . 120.1 ?
    C33 C32 H32 . . 120.1 ?
    C34 C33 C32 . . 120.7(3) ?
    C34 C33 C37 . . 118.9(3) ?
    C32 C33 C37 . . 120.4(3) ?
    C33 C34 C35 . . 120.1(3) ?
    C33 C34 H34 . . 120.0 ?
    C35 C34 H34 . . 120.0 ?
    C34 C35 C36 . . 119.6(3) ?
    C34 C35 H35 . . 120.2 ?
    C36 C35 H35 . . 120.2 ?
    C31 C36 C35 . . 121.3(3) ?
    C31 C36 H36 . . 119.3 ?
    C35 C36 H36 . . 119.3 ?
    N1 C37 C33 . . 177.5(4) ?
    C11 O1 C12 . . 120.4(3) ?
    C29 O2 C30 . . 119.5(3) ?
loop_
    _geom_torsion_atom_site_label_1
    _geom_torsion_atom_site_label_2
    _geom_torsion_atom_site_label_3
    _geom_torsion_atom_site_label_4
    _geom_torsion_site_symmetry_1
    _geom_torsion_site_symmetry_2
    _geom_torsion_site_symmetry_3
    _geom_torsion_site_symmetry_4
    _geom_torsion
    _geom_torsion_publ_flag
    C20 C1 C2 C11 . . . . 62.9(3) ?
    C20 C1 C2 C3 . . . . -117.8(3) ?
    C11 C2 C3 C4 . . . . 177.9(3) ?
    C1 C2 C3 C4 . . . . -1.4(4) ?
    C11 C2 C3 C8 . . . . -0.5(4) ?
    C1 C2 C3 C8 . . . . -179.8(3) ?
    C2 C3 C4 C5 . . . . -179.0(3) ?
    C8 C3 C4 C5 . . . . -0.6(5) ?
    C3 C4 C5 C6 . . . . -0.4(6) ?
    C4 C5 C6 C7 . . . . 0.5(7) ?
    C5 C6 C7 C8 . . . . 0.5(7) ?
    C6 C7 C8 C9 . . . . -179.2(4) ?
    C6 C7 C8 C3 . . . . -1.5(5) ?
    C4 C3 C8 C9 . . . . 179.3(3) ?
    C2 C3 C8 C9 . . . . -2.3(4) ?
    C4 C3 C8 C7 . . . . 1.5(4) ?
    C2 C3 C8 C7 . . . . 180.0(3) ?
    C7 C8 C9 C10 . . . . -179.4(3) ?
    C3 C8 C9 C10 . . . . 2.9(5) ?
    C8 C9 C10 C11 . . . . -0.8(5) ?
    C3 C2 C11 O1 . . . . -175.9(2) ?
    C1 C2 C11 O1 . . . . 3.5(3) ?
    C3 C2 C11 C10 . . . . 2.8(4) ?
    C1 C2 C11 C10 . . . . -177.9(3) ?
    C9 C10 C11 C2 . . . . -2.2(4) ?
    C9 C10 C11 O1 . . . . 176.4(3) ?
    O1 C12 C13 C18 . . . . -161.5(3) ?
    O1 C12 C13 C14 . . . . 23.0(4) ?
    C18 C13 C14 C15 . . . . 0.8(4) ?
    C12 C13 C14 C15 . . . . 176.4(3) ?
    C13 C14 C15 C16 . . . . 0.2(5) ?
    C13 C14 C15 C19 . . . . -177.4(3) ?
    C14 C15 C16 C17 . . . . -1.1(5) ?
    C19 C15 C16 C17 . . . . 176.5(3) ?
    C15 C16 C17 C18 . . . . 1.1(5) ?
    C14 C13 C18 C17 . . . . -0.8(5) ?
    C12 C13 C18 C17 . . . . -176.6(3) ?
    C16 C17 C18 C13 . . . . -0.1(5) ?
    C2 C1 C20 C29 . . . . 66.3(3) ?
    C2 C1 C20 C21 . . . . -114.2(3) ?
    C29 C20 C21 C22 . . . . 179.2(3) ?
    C1 C20 C21 C22 . . . . -0.2(4) ?
    C29 C20 C21 C26 . . . . -1.7(4) ?
    C1 C20 C21 C26 . . . . 178.9(2) ?
    C26 C21 C22 C23 . . . . 0.3(5) ?
    C20 C21 C22 C23 . . . . 179.4(3) ?
    C21 C22 C23 C24 . . . . 0.3(5) ?
    C22 C23 C24 C25 . . . . -0.7(5) ?
    C23 C24 C25 C26 . . . . 0.6(5) ?
    C24 C25 C26 C27 . . . . 179.9(3) ?
    C24 C25 C26 C21 . . . . 0.0(5) ?
    C22 C21 C26 C27 . . . . 179.6(3) ?
    C20 C21 C26 C27 . . . . 0.5(4) ?
    C22 C21 C26 C25 . . . . -0.4(4) ?
    C20 C21 C26 C25 . . . . -179.6(3) ?
    C25 C26 C27 C28 . . . . -179.2(3) ?
    C21 C26 C27 C28 . . . . 0.7(5) ?
    C26 C27 C28 C29 . . . . -0.7(5) ?
    C21 C20 C29 O2 . . . . -176.2(2) ?
    C1 C20 C29 O2 . . . . 3.3(4) ?
    C21 C20 C29 C28 . . . . 1.7(4) ?
    C1 C20 C29 C28 . . . . -178.8(3) ?
    C27 C28 C29 O2 . . . . 177.3(3) ?
    C27 C28 C29 C20 . . . . -0.5(5) ?
    O2 C30 C31 C36 . . . . -140.6(3) ?
    O2 C30 C31 C32 . . . . 40.7(4) ?
    C36 C31 C32 C33 . . . . -0.9(5) ?
    C30 C31 C32 C33 . . . . 177.8(3) ?
    C31 C32 C33 C34 . . . . 0.9(5) ?
    C31 C32 C33 C37 . . . . 178.6(3) ?
    C32 C33 C34 C35 . . . . -1.2(5) ?
    C37 C33 C34 C35 . . . . -178.9(3) ?
    C33 C34 C35 C36 . . . . 1.5(5) ?
    C32 C31 C36 C35 . . . . 1.2(5) ?
    C30 C31 C36 C35 . . . . -177.5(3) ?
    C34 C35 C36 C31 . . . . -1.5(5) ?
    C2 C11 O1 C12 . . . . -174.4(2) ?
    C10 C11 O1 C12 . . . . 7.0(4) ?
    C13 C12 O1 C11 . . . . 75.5(3) ?
    C20 C29 O2 C30 . . . . -165.0(2) ?
    C28 C29 O2 C30 . . . . 17.0(4) ?
    C31 C30 O2 C29 . . . . 64.3(4) ?
data_global
_journal_date_recd_electronic     2008-03-08
_journal_date_accepted     2008-04-09
_journal_name_full     'Acta Crystallographica, Section E'
_journal_year     2008
_journal_volume     64
_journal_issue      6
_journal_page_first     o965
_journal_page_last     o965
_journal_paper_category     QO
_journal_coeditor_code     ZL2104
_publ_contact_author_name     'Hong Zhao'
_publ_contact_author_address
;
Ordered Matter Science Research Center
College of Chemistry and Chemical Engineering
Southeast University
Nanjing 210096
People's Republic of China
;
_publ_contact_author_email     zhaohong@seu.edu.cn
_publ_contact_author_fax     ?
_publ_contact_author_phone     ?
_publ_section_title
;
3,3'-{1,1'-Methylenebis[naphthalene-2,1-diylbis(oxymethylene)]}dibenzonitrile
;
loop_
    _publ_author_name
    _publ_author_address
    'Xiao, Jie'
;
Ordered Matter Science Research Center
College of Chemistry and Chemical Engineering
Southeast University
Nanjing 210096
People's Republic of China
;
    'Zhao, Hong'
;
Ordered Matter Science Research Center
College of Chemistry and Chemical Engineering
Southeast University
Nanjing 210096
People's Republic of China
;
