# Supplementary material for: 3,3′-{1,1′-Methyl­enebis[naphthalene-2,1-diylbis(oxymethyl­ene)]}dibenzonitrile
Source: Acta Crystallogr Sect E Struct Rep Online. 2008 May 3;64(Pt 6):o965. doi: 10.1107/S1600536808009793 (PMC2961493; doi:10.1107/S1600536808009793)
Supplement: Supplementary file 2 [file e-64-0o965-Isup2.hkl]

# 
# h,k,l, Fc-squared, Fo-squared, sigma(Fo-squared) and status flag 
# 
data_I
_shelx_title ' zh in P-1' 
_shelx_refln_list_code          4 
_shelx_F_calc_maximum      142.42 
_exptl_crystal_F_000       616.00 
_reflns_d_resolution_high  0.8107 
 
loop_ 
 _symmetry_equiv_pos_as_xyz 
 'x, y, z' 
 '-x, -y, -z' 
 
_cell_length_a     9.3123 
_cell_length_b    12.1302 
_cell_length_c    12.6822 
_cell_angle_alpha  79.713 
_cell_angle_beta   86.580 
_cell_angle_gamma  87.098 
 
_shelx_F_squared_multiplier     1.000 
 
loop_ 
 _refln_index_h 
 _refln_index_k 
 _refln_index_l 
 _refln_F_squared_calc 
 _refln_F_squared_meas 
 _refln_F_squared_sigma 
 _refln_observed_status 
   2   0   0     8536.64     8281.82    125.40 o 
   3   0   0      289.79      262.70      9.61 o 
   4   0   0      228.75      223.93     36.64 o 
   5   0   0       14.95       13.53      5.23 o 
   6   0   0       28.54       26.69      5.11 o 
   7   0   0       44.20       60.52      7.88 o 
   8   0   0       82.41       82.01      9.44 o 
   9   0   0       32.41       35.17      9.64 o 
  10   0   0        1.68        5.70      6.41 o 
  11   0   0        3.99       10.04     10.04 o 
 -11   1   0        0.48        0.00      9.34 o 
 -10   1   0        3.91        0.83      4.71 o 
  -9   1   0       12.42        0.29      3.92 o 
  -8   1   0        6.73        3.96      6.24 o 
  -7   1   0        1.12       15.88      8.12 o 
  -6   1   0        7.04        9.13     10.78 o 
  -5   1   0      447.48      440.03     27.12 o 
  -4   1   0      300.19      302.95     30.12 o 
  -3   1   0      281.80      169.58    108.82 o 
  -2   1   0     2127.45     1901.06    107.39 o 
   2   1   0     3896.61     3576.15     71.91 o 
   3   1   0      227.28      255.36      9.98 o 
   4   1   0      145.15      135.43      9.37 o 
   5   1   0      117.78      132.82      7.62 o 
   6   1   0        4.33        3.50      3.20 o 
   7   1   0       10.72       33.61      8.46 o 
   8   1   0       96.45      103.45     11.18 o 
   9   1   0        2.60        0.61      3.78 o 
  10   1   0       55.09       46.67      9.80 o 
  11   1   0        0.18        0.00      9.67 o 
 -11   2   0        4.21       43.05     13.25 o 
 -10   2   0       47.97       30.75     12.76 o 
  -9   2   0        8.97       32.15      7.91 o 
  -8   2   0      102.43      111.78      9.87 o 
  -7   2   0       51.59       55.82     14.18 o 
  -6   2   0       34.28       30.50      4.60 o 
  -5   2   0       52.82       43.05      8.40 o 
  -4   2   0      214.10      187.24     14.30 o 
  -3   2   0      238.07      223.02     12.43 o 
  -2   2   0      335.58      325.75     11.71 o 
  -1   2   0      425.05      389.39      8.29 o 
   0   2   0        2.74        3.18      0.59 o 
   1   2   0      257.50      253.92      4.57 o 
   2   2   0     1328.22     1215.27     20.27 o 
   3   2   0       20.98       20.44      4.09 o 
   4   2   0       36.31       39.45      3.37 o 
   5   2   0      163.09      171.08     11.67 o 
   6   2   0       60.14       55.65      6.00 o 
   7   2   0        1.47        5.13      4.41 o 
   8   2   0      270.15      254.10     17.87 o 
   9   2   0       43.84       45.89      8.82 o 
  10   2   0       59.36       56.40     10.73 o 
  11   2   0       11.09        5.84     15.49 o 
 -11   3   0        8.91       20.97     19.63 o 
 -10   3   0      119.49      180.66     22.74 o 
  -9   3   0        0.01        4.57      5.90 o 
  -8   3   0       80.91       85.79      9.30 o 
  -7   3   0        3.76        4.26      3.62 o 
  -6   3   0       57.21       64.61      5.90 o 
  -5   3   0       94.53      111.14      7.07 o 
  -4   3   0      290.55      309.52     17.23 o 
  -3   3   0      174.23      185.01      9.12 o 
  -2   3   0       31.03       30.23      3.50 o 
  -1   3   0      315.22      301.14     15.15 o 
   0   3   0      455.82      497.73      8.78 o 
   1   3   0        0.49        3.04      1.59 o 
   2   3   0        1.55        0.00      3.10 o 
   3   3   0     1181.67     1207.60     20.48 o 
   4   3   0      942.20      987.26     22.32 o 
   5   3   0       11.33       20.56      3.19 o 
   6   3   0       37.66       35.49      5.23 o 
   7   3   0       36.02       44.44     11.11 o 
   8   3   0        0.07        0.00      5.00 o 
   9   3   0       55.28       54.15      9.36 o 
  10   3   0        0.74        3.25      5.06 o 
  11   3   0        0.88        4.29      9.20 o 
 -10   4   0       58.36       75.89     14.25 o 
  -9   4   0        3.02        0.58     11.21 o 
  -8   4   0        1.02        8.20      4.56 o 
  -7   4   0        0.10        4.88      3.01 o 
  -6   4   0      266.18      254.85     14.54 o 
  -5   4   0       12.39       23.18     12.12 o 
  -4   4   0        1.23        1.41      1.98 o 
  -3   4   0       17.42       57.24     27.62 o 
  -2   4   0      991.57     1021.63     25.81 o 
  -1   4   0     1289.64     1325.15     23.81 o 
   0   4   0       19.25       21.79      2.16 o 
   1   4   0       16.37       11.83      1.75 o 
   2   4   0      493.07      502.38     18.00 o 
   3   4   0      177.37      183.90      9.95 o 
   4   4   0      484.54      524.47     12.92 o 
   5   4   0      210.94      261.89     10.45 o 
   6   4   0        1.40        0.24      3.63 o 
   7   4   0       73.18       63.43      6.58 o 
   8   4   0        0.02        0.40      3.07 o 
   9   4   0       25.33       28.43      6.81 o 
  10   4   0        1.77        0.98      6.98 o 
  11   4   0        0.87        0.00      7.97 o 
 -10   5   0        0.05        0.00     13.14 o 
  -9   5   0        0.74        1.07      8.84 o 
  -8   5   0        1.05        4.01      6.78 o 
  -7   5   0        3.34       16.74     11.22 o 
  -6   5   0        0.56        0.16      6.64 o 
  -5   5   0      188.73      162.96      8.74 o 
  -4   5   0        0.42       18.92      8.29 o 
  -3   5   0      281.03      309.50     13.95 o 
  -2   5   0      996.02     1050.27     23.37 o 
  -1   5   0        0.01        0.00      1.72 o 
   0   5   0      642.15      619.58     15.29 o 
   1   5   0      382.05      389.51     14.37 o 
   2   5   0       47.65       63.97     10.56 o 
   3   5   0        4.77        5.34      3.92 o 
   4   5   0       25.85       42.13     10.69 o 
   5   5   0       16.07       15.33      4.35 o 
   6   5   0        4.13        7.38      2.56 o 
   7   5   0        0.00        5.29      4.56 o 
   8   5   0        4.80        4.88      7.37 o 
   9   5   0        8.33        4.73      9.42 o 
  10   5   0        3.07        2.13      8.28 o 
 -10   6   0        0.05        0.00      8.49 o 
  -9   6   0        0.68        7.19      7.47 o 
  -8   6   0        2.46        8.11      6.68 o 
  -7   6   0       25.09       26.76      5.88 o 
  -6   6   0        0.99        0.26      3.12 o 
  -5   6   0        3.84        0.57      3.61 o 
  -4   6   0       81.26       75.98     13.66 o 
  -3   6   0       31.76       37.17      4.74 o 
  -2   6   0       24.81       25.95      5.08 o 
  -1   6   0      117.70      139.72     12.10 o 
   0   6   0      100.26      104.80      5.31 o 
   1   6   0        3.60        1.69      2.37 o 
   2   6   0       30.03       31.30      5.65 o 
   3   6   0      125.67      121.78     11.51 o 
   4   6   0        1.32        0.00      4.36 o 
   5   6   0        2.48        0.57      8.02 o 
   6   6   0       50.13       52.31     11.66 o 
   7   6   0        8.78       31.39      9.54 o 
   8   6   0       72.03       71.58     12.87 o 
   9   6   0        0.08        2.50      7.88 o 
  10   6   0        0.49        1.08      7.93 o 
  -9   7   0        0.28        0.00      6.64 o 
  -8   7   0        0.07        0.00      5.42 o 
  -7   7   0        6.04       11.71      6.07 o 
  -6   7   0        0.00        1.92      3.18 o 
  -5   7   0       23.40       30.13      7.44 o 
  -4   7   0       77.94       98.85      8.43 o 
  -3   7   0        0.05        0.97      1.71 o 
  -2   7   0       35.90       40.65      4.90 o 
  -1   7   0      120.78      121.65      7.23 o 
   0   7   0        0.12        0.00      2.18 o 
   1   7   0        2.34        5.66      2.63 o 
   2   7   0        0.52        6.44      4.55 o 
   3   7   0       17.98       42.21      7.70 o 
   4   7   0        0.05        6.83      5.82 o 
   5   7   0       54.44       39.10      9.73 o 
   6   7   0      109.12      111.71     24.88 o 
   7   7   0        3.83       33.13     30.52 o 
   8   7   0       31.85       49.49     26.47 o 
   9   7   0        2.95        0.40      7.04 o 
  10   7   0        0.92        0.00      9.58 o 
  -9   8   0        1.50        2.74      6.05 o 
  -8   8   0        0.72        7.22      7.01 o 
  -7   8   0        1.93        4.36      6.24 o 
  -6   8   0       20.38       30.14     10.56 o 
  -5   8   0        0.12        0.00      6.74 o 
  -4   8   0       25.32       31.16      8.45 o 
  -3   8   0       41.48       56.13      7.21 o 
  -2   8   0      119.41      103.64      7.90 o 
  -1   8   0       10.20       14.04      5.30 o 
   0   8   0      100.54      100.37      7.08 o 
   1   8   0       40.06       41.50     11.82 o 
   2   8   0        7.07        3.21      4.38 o 
   3   8   0      116.20      110.33     17.11 o 
   4   8   0        0.07        3.91      5.48 o 
   5   8   0        9.91        4.07      6.66 o 
   6   8   0       47.89       40.58     12.69 o 
   7   8   0        0.96        1.60      9.74 o 
   8   8   0       50.37       84.33     23.40 o 
   9   8   0        0.03        0.10      5.51 o 
  -8   9   0        7.07        8.42      9.39 o 
  -7   9   0       19.87       26.67     14.84 o 
  -6   9   0       66.60       81.50     20.66 o 
  -5   9   0      115.95       99.90     14.20 o 
  -4   9   0       23.33       18.37      5.71 o 
  -3   9   0        1.66        7.39      5.24 o 
  -2   9   0       31.24       31.72      8.91 o 
  -1   9   0       77.47       79.62      7.69 o 
   0   9   0       14.04       25.76      7.29 o 
   1   9   0        0.13       26.81     10.37 o 
   2   9   0       10.25        5.90     10.69 o 
   3   9   0        0.30       10.39      6.96 o 
   4   9   0       49.12       68.31     14.91 o 
   5   9   0        8.66       14.56     11.21 o 
   6   9   0        0.77        2.89      6.41 o 
   7   9   0        0.02        1.35      6.56 o 
   8   9   0        2.25       10.13     10.49 o 
   9   9   0        0.00        0.00      8.37 o 
  -8  10   0        0.03       10.94     12.44 o 
  -7  10   0        1.25        3.94      4.77 o 
  -6  10   0        0.36        1.08      3.07 o 
  -5  10   0       94.11      136.63     12.19 o 
  -4  10   0        7.55        1.92      5.29 o 
  -3  10   0        6.40        8.71      5.01 o 
  -2  10   0       29.68       36.75      6.66 o 
  -1  10   0       32.37       42.12      6.52 o 
   0  10   0       40.27       60.32     12.09 o 
   1  10   0        0.01        6.22      6.44 o 
   2  10   0      245.76      227.56     19.94 o 
   3  10   0       24.47       27.43      9.59 o 
   4  10   0        0.11        0.00      8.16 o 
   5  10   0        1.59        5.10      7.42 o 
   6  10   0        2.70        0.00      7.36 o 
   7  10   0        3.52       18.43     22.08 o 
   8  10   0        0.61       27.81     21.15 o 
  -7  11   0        0.00        2.36      6.43 o 
  -6  11   0        0.00        1.58      5.59 o 
  -5  11   0       16.47       18.54      7.61 o 
  -4  11   0        0.04        0.00      3.93 o 
  -3  11   0        1.50        6.80      5.23 o 
  -2  11   0       18.83       16.03      5.72 o 
  -1  11   0        0.31       11.22      9.44 o 
   0  11   0        9.30        3.02      3.48 o 
   1  11   0       15.18       20.52      7.81 o 
   2  11   0      392.45      397.35     31.19 o 
   3  11   0        7.47        0.00      4.92 o 
   4  11   0       35.45       28.20     12.71 o 
   5  11   0        1.23        0.00      7.47 o 
   6  11   0        2.60        0.00     13.66 o 
   7  11   0        1.52        8.19     15.39 o 
  -6  12   0        9.13        0.12      5.84 o 
  -5  12   0        6.00       12.18      8.11 o 
  -4  12   0        1.11        1.17      6.88 o 
  -3  12   0        0.22        0.00      3.71 o 
  -2  12   0        3.49       11.86      6.22 o 
  -1  12   0        4.63        5.03      4.39 o 
   0  12   0        0.52       17.45     18.93 o 
   1  12   0        4.61        2.42      9.97 o 
   2  12   0       64.67       95.00     31.15 o 
   3  12   0       50.35       61.30     16.02 o 
   4  12   0       11.58        9.09      8.80 o 
   5  12   0       13.17       20.02     12.81 o 
   6  12   0       18.80       35.80     19.98 o 
   7  12   0        0.15        0.00     10.34 o 
  -4  13   0        0.21        0.00      4.89 o 
  -3  13   0        0.30        4.53      5.79 o 
  -2  13   0        7.97        7.72      7.68 o 
  -1  13   0        3.51        0.00      7.22 o 
   0  13   0        2.06        0.00      6.10 o 
   1  13   0        0.79        4.13      6.62 o 
   2  13   0       25.69       24.37     23.35 o 
   3  13   0        2.28        2.63      8.05 o 
   4  13   0        0.01        4.12      8.34 o 
   5  13   0        3.02        0.00     10.91 o 
  -3  14   0        0.15        3.96      7.75 o 
  -2  14   0        0.96       11.30      8.35 o 
  -1  14   0        1.00        0.00      5.94 o 
   0  14   0        5.72       27.43     18.68 o 
   1  14   0        0.18        6.87      8.14 o 
   2  14   0        1.17        0.00      6.99 o 
   3  14   0        1.90        3.73      9.74 o 
  -3 -14   1        1.79        0.00      8.55 o 
  -2 -14   1        7.28        0.00      5.63 o 
  -1 -14   1        0.96        0.00      8.54 o 
   0 -14   1        0.17        0.00      7.12 o 
   1 -14   1        6.23       13.87     11.91 o 
   2 -14   1        0.01        3.41      7.42 o 
  -5 -13   1        2.40        0.00     16.08 o 
  -4 -13   1        6.48       14.45     11.01 o 
  -3 -13   1        1.90       14.07     11.34 o 
  -2 -13   1        1.02        4.33      8.48 o 
  -1 -13   1        4.49        4.42      7.64 o 
   0 -13   1        0.11        3.32      6.27 o 
   1 -13   1        1.10        4.87      6.80 o 
   2 -13   1       10.37        0.73     12.91 o 
   3 -13   1        4.90        0.00      6.54 o 
   4 -13   1        0.25        4.02      5.90 o 
  -6 -12   1        5.34        0.00      9.37 o 
  -5 -12   1       39.15       31.00     13.95 o 
  -4 -12   1       13.81       27.27     28.07 o 
  -3 -12   1       94.18       91.81     17.18 o 
  -2 -12   1        7.70        8.59      8.17 o 
  -1 -12   1        1.00       10.49      7.56 o 
   0 -12   1        0.05        0.00      5.79 o 
   1 -12   1       16.47       26.49      6.92 o 
   2 -12   1       17.76       20.83      6.73 o 
   3 -12   1        2.74        0.00      8.50 o 
   4 -12   1        4.88        3.44      4.89 o 
   5 -12   1        1.65        0.00      6.29 o 
   6 -12   1        3.70       16.72      8.67 o 
  -7 -11   1       12.95       10.03     11.66 o 
  -6 -11   1        7.90       16.62     14.14 o 
  -5 -11   1       89.14       95.59     17.23 o 
  -4 -11   1       55.42       92.07     15.42 o 
  -3 -11   1      105.29      104.15     16.58 o 
  -2 -11   1      112.73      134.10     17.04 o 
  -1 -11   1        7.45        7.04      8.67 o 
   0 -11   1       22.16       17.92      4.97 o 
   1 -11   1        0.03        0.00      3.77 o 
   2 -11   1        0.92       13.50     13.77 o 
   3 -11   1       20.11       29.85      7.20 o 
   4 -11   1       27.79       27.59      7.69 o 
   5 -11   1        9.78       22.71     12.34 o 
   6 -11   1        0.70       22.35     14.01 o 
   7 -11   1        1.23       15.57      8.59 o 
  -8 -10   1        0.09        2.85      7.52 o 
  -7 -10   1        0.91        0.00      7.55 o 
  -6 -10   1        1.20       34.70     22.88 o 
  -5 -10   1       24.68       35.82     18.96 o 
  -4 -10   1        7.98       14.03      8.50 o 
  -3 -10   1        1.92        0.00      5.02 o 
  -2 -10   1        1.52        3.59      5.69 o 
  -1 -10   1        5.75        0.08      4.35 o 
   0 -10   1        7.20        3.31      3.13 o 
   1 -10   1        4.73        8.62      4.56 o 
   2 -10   1       37.25       34.95      6.39 o 
   3 -10   1       32.92       30.75      6.91 o 
   4 -10   1        0.22        2.49      7.15 o 
   5 -10   1        2.73        1.74      6.96 o 
   6 -10   1       22.65       17.76     24.05 o 
   7 -10   1        7.04        8.26      8.49 o 
  -9  -9   1        0.80        6.40      9.83 o 
  -8  -9   1        8.24        5.33      9.71 o 
  -7  -9   1        0.05        7.46      7.95 o 
  -6  -9   1        1.23        5.08      8.94 o 
  -5  -9   1        1.66       10.80      7.55 o 
  -4  -9   1        7.55       10.63      7.24 o 
  -3  -9   1       49.16       72.69     13.19 o 
  -2  -9   1        6.65        6.94      6.29 o 
  -1  -9   1       82.03       84.47      5.71 o 
   0  -9   1       19.85       20.75      4.74 o 
   1  -9   1       14.97       29.82      5.83 o 
   2  -9   1       95.97      107.14     10.16 o 
   3  -9   1        1.49       11.34     11.81 o 
   4  -9   1       28.76       32.71      7.22 o 
   5  -9   1      194.08      166.32     23.15 o 
   6  -9   1        0.20        7.41      8.64 o 
   7  -9   1        0.01        6.29      7.22 o 
   8  -9   1        5.88        5.69      8.02 o 
  -9  -8   1        0.04        0.00      8.31 o 
  -8  -8   1        0.00        0.00      7.27 o 
  -7  -8   1       22.64       14.07     10.28 o 
  -6  -8   1        0.09        8.99      7.70 o 
  -5  -8   1       27.40       40.67     10.78 o 
  -4  -8   1        6.95        0.00      5.58 o 
  -3  -8   1       37.08       47.73     10.52 o 
  -2  -8   1      152.69      168.47     15.62 o 
  -1  -8   1        3.45        0.88      1.74 o 
   0  -8   1        2.43       31.30      6.41 o 
   1  -8   1       65.45       78.95      9.21 o 
   2  -8   1      114.67      110.27      8.77 o 
   3  -8   1        5.15        4.31      3.88 o 
   4  -8   1        6.93       11.34      6.70 o 
   5  -8   1       18.58       12.76      7.77 o 
   6  -8   1        2.46       12.67      6.74 o 
   7  -8   1        1.97        8.84     10.07 o 
   8  -8   1        7.11        5.82      8.06 o 
   9  -8   1        7.15       10.35      9.88 o 
 -10  -7   1        0.07        4.78     10.32 o 
  -9  -7   1        0.18        0.48      5.85 o 
  -8  -7   1       42.37       49.89     12.11 o 
  -7  -7   1        0.02        0.00      7.70 o 
  -6  -7   1       25.39       27.84     10.52 o 
  -5  -7   1       72.00      101.27     20.36 o 
  -4  -7   1       50.14       68.53     12.07 o 
  -3  -7   1       44.49       53.21      8.65 o 
  -2  -7   1      138.45      148.46     21.35 o 
  -1  -7   1       55.92       51.13      3.85 o 
   0  -7   1      157.54      171.66      8.27 o 
   1  -7   1       13.43       17.70      6.28 o 
   2  -7   1        1.83        5.59      7.83 o 
   3  -7   1       14.73       22.18      4.83 o 
   4  -7   1       14.69       11.50      3.78 o 
   5  -7   1      294.85      329.86     15.43 o 
   6  -7   1       72.14       64.76      7.08 o 
   7  -7   1       21.08       30.30     19.16 o 
   8  -7   1       11.23        1.14      5.66 o 
   9  -7   1        1.67        8.12      8.14 o 
 -10  -6   1        0.00       30.35     22.30 o 
  -9  -6   1        0.01        8.71      9.60 o 
  -8  -6   1        0.04        1.10      6.29 o 
  -7  -6   1        4.89        6.78      6.16 o 
  -6  -6   1      133.60      144.00     16.07 o 
  -5  -6   1       17.74       27.13      9.02 o 
  -4  -6   1       12.22       13.07      5.91 o 
  -3  -6   1       60.66       60.65      9.29 o 
  -2  -6   1       47.56       47.13      7.68 o 
  -1  -6   1      438.26      446.69     11.70 o 
   0  -6   1      130.82      135.76      6.41 o 
   1  -6   1      100.53      106.90      6.44 o 
   2  -6   1       21.58       18.49      3.73 o 
   3  -6   1       30.48       33.52      5.93 o 
   4  -6   1        6.33       15.29      9.20 o 
   5  -6   1       13.89       12.51      4.39 o 
   6  -6   1       47.60       37.35      5.67 o 
   7  -6   1       38.53       52.71     11.16 o 
   8  -6   1       14.04       11.91      9.32 o 
   9  -6   1        0.05        0.00      7.59 o 
  10  -6   1        0.36        1.93     10.84 o 
 -10  -5   1        0.46        8.96     12.54 o 
  -9  -5   1        0.44        0.00      7.30 o 
  -8  -5   1       27.21       51.90     13.23 o 
  -7  -5   1       10.14        4.41      6.69 o 
  -6  -5   1       34.49       26.70      9.21 o 
  -5  -5   1       21.65       31.22      8.37 o 
  -4  -5   1        0.36        0.00      4.17 o 
  -3  -5   1      248.63      277.77     14.03 o 
  -2  -5   1     1065.87     1049.53     33.27 o 
  -1  -5   1        3.15        3.58      2.49 o 
   0  -5   1       11.29        6.65      6.07 o 
   1  -5   1      923.66      923.62     24.85 o 
   2  -5   1      406.21      399.52     18.76 o 
   3  -5   1      409.91      463.63     13.48 o 
   4  -5   1        1.78        0.72      2.19 o 
   5  -5   1       62.64       63.83      5.87 o 
   6  -5   1        8.41       17.48      6.86 o 
   7  -5   1        0.01        0.39      3.60 o 
   8  -5   1       18.84       38.10      9.47 o 
   9  -5   1        0.77       13.28      9.15 o 
  10  -5   1        0.17        4.89      9.87 o 
 -11  -4   1        1.49        8.17     10.29 o 
 -10  -4   1        0.10        1.23      7.66 o 
  -9  -4   1        0.64        4.27      6.49 o 
  -8  -4   1       39.29       40.00     12.57 o 
  -7  -4   1        8.04        6.54      5.25 o 
  -6  -4   1      106.81      105.19      6.63 o 
  -5  -4   1       28.17       37.64      3.41 o 
  -4  -4   1        3.61        6.68      2.07 o 
  -3  -4   1      134.64      137.33      8.83 o 
  -2  -4   1      578.35      569.16     18.80 o 
  -1  -4   1       67.18       56.49      2.49 o 
   0  -4   1      207.46      211.62      6.39 o 
   1  -4   1        0.13        0.00      1.49 o 
   2  -4   1        0.55        0.00      2.49 o 
   3  -4   1     2029.93     1982.63     37.68 o 
   4  -4   1       11.40       32.92     10.03 o 
   5  -4   1      168.48      180.46     12.68 o 
   6  -4   1        1.02        0.89      2.84 o 
   7  -4   1       39.25       45.07     11.80 o 
   8  -4   1        0.36       11.94     13.24 o 
   9  -4   1       76.55       80.62     14.68 o 
  10  -4   1        0.67        0.00      6.89 o 
 -11  -3   1        4.64        0.60      7.45 o 
 -10  -3   1        4.91        0.30      6.26 o 
  -9  -3   1        0.00        0.00      4.46 o 
  -8  -3   1       25.32       25.83     13.50 o 
  -7  -3   1        4.64       15.18      4.99 o 
  -6  -3   1       11.09       15.05      6.02 o 
  -5  -3   1        5.27        4.68      2.17 o 
  -4  -3   1      644.99      687.54     16.64 o 
  -3  -3   1       45.22       58.46      7.84 o 
  -2  -3   1     1237.30     1164.49     14.34 o 
  -1  -3   1       21.39       19.88      2.76 o 
   0  -3   1      287.62      286.31      6.80 o 
   1  -3   1      223.30      209.35      7.23 o 
   2  -3   1       11.13       11.74      3.50 o 
   3  -3   1      326.48      340.60      9.05 o 
   4  -3   1      122.49      136.78      6.74 o 
   5  -3   1      309.13      309.97     11.11 o 
   6  -3   1       16.95       13.62      4.42 o 
   7  -3   1       26.00       30.80      6.04 o 
   8  -3   1        0.09        5.38      3.81 o 
   9  -3   1       21.88       33.90     12.41 o 
  10  -3   1      108.85      110.36     21.90 o 
  11  -3   1       15.93        0.00     12.08 o 
 -11  -2   1        0.24        7.71     10.09 o 
 -10  -2   1       26.93       16.16      7.42 o 
  -9  -2   1       39.44       58.85      9.90 o 
  -8  -2   1        8.26        3.44      4.60 o 
  -7  -2   1       98.53      111.89      9.02 o 
  -6  -2   1       17.11       15.85     13.47 o 
  -5  -2   1       15.55       16.13      5.36 o 
  -4  -2   1       48.30       58.44      4.21 o 
  -3  -2   1     1161.42     1198.64     36.68 o 
  -2  -2   1      624.14      623.67      7.91 o 
  -1  -2   1      165.99      170.26      9.05 o 
   0  -2   1     1451.47     1458.33     17.15 o 
   1  -2   1     6583.02     6543.48     59.54 o 
   2  -2   1      710.10      691.99     11.69 o 
   3  -2   1       29.42       27.20      3.20 o 
   4  -2   1       30.99       40.81      8.74 o 
   5  -2   1       10.74       12.59      2.80 o 
   6  -2   1        2.37        3.63      2.67 o 
   7  -2   1        0.43        3.67      7.33 o 
   8  -2   1       19.78       13.17      4.64 o 
   9  -2   1        0.15        0.00      8.67 o 
  10  -2   1       23.07       31.63     12.47 o 
  11  -2   1       14.66        0.55      7.12 o 
 -11  -1   1        3.34       12.85     11.14 o 
 -10  -1   1        7.01       14.98      7.85 o 
  -9  -1   1       83.92       82.01     10.38 o 
  -8  -1   1        4.73        3.33      4.71 o 
  -7  -1   1        1.61        0.00      3.66 o 
  -6  -1   1       11.73       14.72      4.29 o 
  -5  -1   1      294.48      320.04     12.92 o 
  -4  -1   1      929.83      793.01     88.22 o 
  -3  -1   1     5880.91     5972.13    120.22 o 
  -2  -1   1     3852.29     3854.68     50.61 o 
  -1  -1   1       94.92       99.57      2.32 o 
   1  -1   1     1082.41     1066.80      7.68 o 
   2  -1   1     5184.79     5249.85     78.90 o 
   3  -1   1      831.52      782.73     26.49 o 
   4  -1   1        0.44        3.52      4.14 o 
   5  -1   1        2.20        5.70      5.06 o 
   6  -1   1       53.67       57.85      5.59 o 
   7  -1   1       99.66      111.95      8.81 o 
   8  -1   1       73.74       61.48      7.47 o 
   9  -1   1       37.38       49.22      8.24 o 
  10  -1   1        2.05        0.00      9.14 o 
  11  -1   1        0.91       13.62     11.96 o 
 -11   0   1        1.57       23.08     17.73 o 
 -10   0   1       10.63       26.40     13.99 o 
  -9   0   1       59.48       56.69      9.06 o 
  -8   0   1      234.30      221.10     21.47 o 
  -7   0   1       83.25       79.47      8.44 o 
  -6   0   1       70.84       66.01      7.38 o 
  -5   0   1        0.04        0.00      2.87 o 
  -4   0   1      105.62      128.74      7.08 o 
  -3   0   1     2747.56     2887.39     50.27 o 
  -2   0   1     2508.53     1969.77     81.25 o 
   2   0   1     4654.94     4372.94     51.86 o 
   3   0   1      288.69      280.51      7.34 o 
   4   0   1      495.48      441.48     14.59 o 
   5   0   1      176.43      207.57      8.44 o 
   6   0   1      121.25      118.11     14.72 o 
   7   0   1        0.04        4.80      5.35 o 
   8   0   1       61.59       68.64      8.39 o 
   9   0   1        6.77       20.55      7.26 o 
  10   0   1        2.61        0.00      9.32 o 
  11   0   1        2.89        0.75     16.11 o 
 -11   1   1        0.14       12.17      9.05 o 
 -10   1   1       22.33       18.46      7.49 o 
  -9   1   1       45.55       47.60     15.68 o 
  -8   1   1      108.19      101.44     18.10 o 
  -7   1   1       67.74       79.32     11.42 o 
  -6   1   1        6.58        9.88      3.80 o 
  -5   1   1       71.22       63.40      6.04 o 
  -4   1   1      134.88      131.76      7.70 o 
  -3   1   1        9.02        6.85      4.22 o 
  -2   1   1       51.94       70.69     18.18 o 
  -1   1   1      655.85      569.93     10.20 o 
   2   1   1       19.12       22.16      2.73 o 
   3   1   1      355.41      361.89     25.33 o 
   4   1   1     3101.54     3419.72     65.92 o 
   5   1   1       45.24       40.20      4.59 o 
   6   1   1      179.88      210.09     15.74 o 
   7   1   1      110.83      111.55      9.47 o 
   8   1   1       92.85       98.17     10.59 o 
   9   1   1        8.32        9.02      7.95 o 
  10   1   1        0.07        1.25      4.64 o 
  11   1   1        0.78        0.00     15.46 o 
 -11   2   1        1.42        0.00      9.47 o 
 -10   2   1        0.62        0.00      5.50 o 
  -9   2   1       12.42       11.22      9.32 o 
  -8   2   1       35.31       45.66      7.62 o 
  -7   2   1       34.39       45.04      7.18 o 
  -6   2   1       65.55       64.35     10.61 o 
  -5   2   1       79.42       75.59      7.93 o 
  -4   2   1       11.36       24.30      5.07 o 
  -3   2   1      388.48      421.99     28.30 o 
  -2   2   1       78.15       86.53      3.82 o 
  -1   2   1     1890.79     1743.68     16.19 o 
   0   2   1     1051.82      881.99     13.78 o 
   1   2   1       79.07       78.14      1.88 o 
   2   2   1       35.70       34.36      5.37 o 
   3   2   1      347.94      364.64     21.19 o 
   4   2   1       87.16      103.13     10.32 o 
   5   2   1      179.91      179.19     14.29 o 
   6   2   1      305.98      316.03     13.76 o 
   7   2   1       23.22       34.74      6.20 o 
   8   2   1        3.81       20.31     10.30 o 
   9   2   1        1.57        1.55      4.87 o 
  10   2   1       18.05       19.30     11.91 o 
  11   2   1        0.06        6.74     10.69 o 
 -11   3   1        0.46        6.84      9.57 o 
 -10   3   1        0.04        2.19      6.39 o 
  -9   3   1        5.10        6.41      5.29 o 
  -8   3   1        8.93        9.21      4.90 o 
  -7   3   1       39.39       40.55      6.13 o 
  -6   3   1       23.86       41.38      6.16 o 
  -5   3   1      559.90      586.61     19.38 o 
  -4   3   1      243.55      298.56     20.52 o 
  -3   3   1      134.81      128.56      5.54 o 
  -2   3   1       28.68       28.77      2.52 o 
  -1   3   1      375.49      379.16      9.04 o 
   0   3   1     8593.76     8205.63    116.64 o 
   1   3   1    12026.19    11997.03    101.34 o 
   2   3   1      778.09      721.59     14.10 o 
   3   3   1      244.39      240.06      7.03 o 
   4   3   1       87.58       96.61      5.28 o 
   5   3   1       62.98       56.51      5.00 o 
   6   3   1        6.19        0.78      3.95 o 
   7   3   1       38.99       40.26     11.11 o 
   8   3   1       93.81      117.99     12.11 o 
   9   3   1       33.75       55.17     12.07 o 
  10   3   1       29.47       39.16      9.87 o 
  11   3   1        0.19        0.15     10.99 o 
 -10   4   1        1.69        0.00      6.64 o 
  -9   4   1        1.58        1.54      5.38 o 
  -8   4   1        5.80        0.20      2.74 o 
  -7   4   1       64.40       59.09     13.84 o 
  -6   4   1      157.77      140.89     13.25 o 
  -5   4   1        3.76        5.61      3.41 o 
  -4   4   1      758.29      746.76     23.84 o 
  -3   4   1      515.95      555.09     21.50 o 
  -2   4   1      225.34      213.30      7.13 o 
  -1   4   1       44.89       44.31      2.89 o 
   0   4   1      244.90      256.04     11.36 o 
   1   4   1        4.94        3.97      1.37 o 
   2   4   1      607.45      611.99     10.41 o 
   3   4   1       13.29       14.27      2.89 o 
   4   4   1       17.04       30.00      3.83 o 
   5   4   1       17.87       11.96      2.93 o 
   6   4   1       28.22       24.65      5.52 o 
   7   4   1        5.32        4.72      3.68 o 
   8   4   1        0.00        1.80      3.61 o 
   9   4   1       35.51       36.80      7.71 o 
  10   4   1       32.92       29.95     21.18 o 
  11   4   1       10.90        4.35     16.33 o 
 -10   5   1        0.81       11.33      8.80 o 
  -9   5   1       11.45        6.92      6.72 o 
  -8   5   1       14.40        5.47      5.36 o 
  -7   5   1       13.93       12.85      8.91 o 
  -6   5   1       79.69      100.26      9.03 o 
  -5   5   1       20.07       30.92      5.51 o 
  -4   5   1      695.99      779.53     25.25 o 
  -3   5   1        9.53       13.18      3.56 o 
  -2   5   1        2.84        7.95      3.28 o 
  -1   5   1      153.00      155.19      6.32 o 
   0   5   1      451.81      477.20     34.47 o 
   1   5   1       25.33       26.39      2.57 o 
   2   5   1       37.43       33.48      3.69 o 
   3   5   1        2.38        0.83      0.94 o 
   4   5   1       27.64       28.92      2.60 o 
   5   5   1      152.17      138.23      8.01 o 
   6   5   1        1.59        2.19      3.87 o 
   7   5   1        3.56        0.00      2.58 o 
   8   5   1      104.66      127.26     17.07 o 
   9   5   1       12.74       23.03     11.18 o 
  10   5   1       17.84       12.60     10.85 o 
 -10   6   1        0.63        0.00     10.29 o 
  -9   6   1        1.00        0.00      6.39 o 
  -8   6   1        7.21        0.00      3.49 o 
  -7   6   1        0.09        0.38      2.73 o 
  -6   6   1        3.05        4.79      5.44 o 
  -5   6   1        0.60        3.32      3.37 o 
  -4   6   1       42.08       36.12      4.88 o 
  -3   6   1       27.21       32.63      4.08 o 
  -2   6   1       22.69       22.06      3.63 o 
  -1   6   1        0.01        0.00      2.13 o 
   0   6   1       82.99       72.51      7.07 o 
   1   6   1       75.12       71.99      3.65 o 
   2   6   1      146.73      154.86     11.54 o 
   3   6   1      269.06      274.03     15.63 o 
   4   6   1      486.50      524.16     26.27 o 
   5   6   1      140.89      139.03     14.84 o 
   6   6   1       75.46       90.33     13.14 o 
   7   6   1       43.15       53.81     11.53 o 
   8   6   1        0.39        0.00      6.60 o 
   9   6   1        1.13        0.53      6.66 o 
  10   6   1        0.00        2.99      8.68 o 
  -9   7   1        7.56        0.00      9.14 o 
  -8   7   1        4.55        6.12      5.33 o 
  -7   7   1        6.78       12.32     14.04 o 
  -6   7   1        4.79       10.24      7.30 o 
  -5   7   1       22.67       30.44      6.25 o 
  -4   7   1        0.12        0.00      4.67 o 
  -3   7   1      102.18       77.19     11.16 o 
  -2   7   1      194.96      202.09      9.41 o 
  -1   7   1      258.05      259.82     10.64 o 
   0   7   1      225.00      214.58     24.13 o 
   1   7   1        0.25        2.96      1.70 o 
   2   7   1       11.68       11.67      1.69 o 
   3   7   1      196.71      197.27     15.69 o 
   4   7   1       14.81        8.20      5.71 o 
   5   7   1        8.62        6.46      6.85 o 
   6   7   1       39.35       68.19     25.10 o 
   7   7   1        0.57        0.00     12.24 o 
   8   7   1        1.55        5.47      6.75 o 
   9   7   1        7.15        6.14      9.51 o 
  10   7   1        0.01        0.00      7.76 o 
  -9   8   1        0.00        2.15     11.64 o 
  -8   8   1        0.02        6.74      6.83 o 
  -7   8   1       10.56        0.00      3.27 o 
  -6   8   1       11.63       10.73      4.62 o 
  -5   8   1        6.01       11.99      8.32 o 
  -4   8   1       16.85       13.59      3.38 o 
  -3   8   1        0.14        0.00      2.96 o 
  -2   8   1       76.20       79.14      7.40 o 
  -1   8   1      206.21      229.63     11.80 o 
   0   8   1      746.33      768.99     22.48 o 
   1   8   1        3.48       12.41      4.86 o 
   2   8   1       32.92       27.64      5.79 o 
   3   8   1       18.22       32.74      8.13 o 
   4   8   1       11.35       14.45      8.27 o 
   5   8   1        0.54        0.55      5.35 o 
   6   8   1        2.09        0.00      6.46 o 
   7   8   1        2.32        0.00      8.08 o 
   8   8   1        1.80        0.00      7.01 o 
   9   8   1        6.18        9.43     10.62 o 
  -8   9   1        0.54       10.88      7.47 o 
  -7   9   1       22.37       13.18      8.25 o 
  -6   9   1        5.25       10.30      8.96 o 
  -5   9   1       60.90       36.65     10.28 o 
  -4   9   1       98.32      103.86      9.67 o 
  -3   9   1       36.37       37.76      6.42 o 
  -2   9   1        9.13       16.39      4.96 o 
  -1   9   1        6.26       32.55     12.71 o 
   0   9   1       11.09       12.88      4.15 o 
   1   9   1        0.68        4.52      3.13 o 
   2   9   1       42.96       33.30      8.24 o 
   3   9   1      207.86      224.37     21.21 o 
   4   9   1      137.00      160.91     17.98 o 
   5   9   1        5.00        3.99      6.64 o 
   6   9   1       15.54       36.45     12.54 o 
   7   9   1        1.81        6.29     10.59 o 
   8   9   1        0.92        0.00      7.34 o 
   9   9   1        1.25        0.00      6.87 o 
  -8  10   1        0.40        0.90     11.14 o 
  -7  10   1       19.94       16.21     22.65 o 
  -6  10   1        7.95       18.25      9.24 o 
  -5  10   1       24.32       23.68      6.55 o 
  -4  10   1       23.89       32.99      7.00 o 
  -3  10   1        8.31       15.64     10.02 o 
  -2  10   1       74.44       83.79     14.65 o 
  -1  10   1       62.97       65.09      8.15 o 
   0  10   1        6.43        8.44      6.77 o 
   1  10   1        2.01        3.80      2.47 o 
   2  10   1       33.31       26.99     10.66 o 
   3  10   1      150.77      170.01     20.21 o 
   4  10   1        9.94       17.87     10.14 o 
   5  10   1       50.48       60.67     13.62 o 
   6  10   1        2.96        0.00      6.29 o 
   7  10   1        2.92        8.70     14.91 o 
   8  10   1        1.11        0.65      7.47 o 
  -7  11   1        2.40       33.42     20.83 o 
  -6  11   1       20.26       27.93     11.88 o 
  -5  11   1        0.07        0.00      4.09 o 
  -4  11   1       12.35       20.59      7.14 o 
  -3  11   1        7.71       14.19      5.76 o 
  -2  11   1        0.71        0.00      3.50 o 
  -1  11   1        0.13        0.45      3.27 o 
   0  11   1        0.22        2.10      3.86 o 
   1  11   1        6.46       10.20      6.93 o 
   2  11   1      230.61      241.12     24.68 o 
   3  11   1       54.62       45.67     12.10 o 
   4  11   1       50.32       77.22     16.88 o 
   5  11   1       17.66       33.14     15.61 o 
   6  11   1        2.20        1.02      7.33 o 
   7  11   1        0.39        3.63      7.62 o 
   8  11   1        2.05        5.08     10.21 o 
  -6  12   1        7.51        3.50     13.94 o 
  -5  12   1        7.86        9.09      6.52 o 
  -4  12   1       29.17       31.84      9.61 o 
  -3  12   1        4.29        0.00      4.84 o 
  -2  12   1        0.48        0.33      3.95 o 
  -1  12   1        1.71        2.56      2.83 o 
   0  12   1        6.89       18.02     18.01 o 
   1  12   1        9.88        0.00      6.56 o 
   2  12   1       27.13       43.61     13.53 o 
   3  12   1        1.40        3.94      9.44 o 
   4  12   1       12.79       10.53      9.18 o 
   5  12   1        9.50       19.51     11.45 o 
   6  12   1        0.86       15.60     11.06 o 
   7  12   1        0.05       18.41     13.88 o 
  -5  13   1        1.41       25.73     16.53 o 
  -4  13   1        0.60        0.00      6.28 o 
  -3  13   1        4.78        0.53      4.40 o 
  -2  13   1        2.00        6.63      4.89 o 
  -1  13   1        3.78        0.00      6.52 o 
   0  13   1        0.00        0.00      7.19 o 
   1  13   1        0.25        2.37      7.03 o 
   2  13   1        0.01        1.59      7.34 o 
   3  13   1        6.00        1.61      6.85 o 
   4  13   1        0.11        0.00      8.96 o 
   5  13   1        0.69        4.18      8.82 o 
   6  13   1        1.99       10.50     12.50 o 
  -3  14   1        2.73        4.10      7.63 o 
  -2  14   1        7.06        0.00      9.02 o 
  -1  14   1        0.38        0.00      8.03 o 
   0  14   1        1.58        0.14      5.06 o 
   1  14   1        1.37        1.01      6.86 o 
   2  14   1        0.51        0.00      6.53 o 
   3  14   1        0.05        0.00     12.43 o 
   4  14   1        0.41        4.08      8.56 o 
  -2 -14   2       19.72        7.99      9.43 o 
  -1 -14   2        1.06        0.99      7.73 o 
   0 -14   2        1.66        0.00      8.35 o 
   1 -14   2       10.65        1.73      7.26 o 
  -4 -13   2        0.08        1.57      6.72 o 
  -3 -13   2        6.03        0.00      9.34 o 
  -2 -13   2       11.88        9.31      9.90 o 
  -1 -13   2       71.52       65.94     15.93 o 
   0 -13   2       20.73       32.10     21.50 o 
   1 -13   2        8.00        8.11     11.14 o 
   2 -13   2        0.08        0.00      6.16 o 
   3 -13   2        3.90        7.22     10.02 o 
   4 -13   2        0.46        3.52      7.33 o 
  -6 -12   2        0.06        7.42     11.66 o 
  -5 -12   2        0.22        9.74     11.22 o 
  -4 -12   2        2.54        4.97      9.24 o 
  -3 -12   2        5.55       13.84     12.09 o 
  -2 -12   2        0.07        0.69      5.70 o 
  -1 -12   2        1.76        0.00      7.50 o 
   0 -12   2       18.85       42.82     10.36 o 
   1 -12   2       17.59       28.05     14.64 o 
   2 -12   2       12.33        8.14      5.72 o 
   3 -12   2        2.18       12.70     15.86 o 
   4 -12   2        0.89        8.69      9.97 o 
   5 -12   2        1.51        0.00      7.26 o 
  -7 -11   2       12.75        1.68      7.76 o 
  -6 -11   2        5.34        0.00      8.31 o 
  -5 -11   2        0.23        0.00      7.62 o 
  -4 -11   2       27.03       40.06     14.08 o 
  -3 -11   2      125.06      174.59     20.47 o 
  -2 -11   2        0.74        0.00      8.94 o 
  -1 -11   2        2.30        8.20      6.58 o 
   0 -11   2        0.62        2.60      8.94 o 
   1 -11   2       85.33       65.34      8.80 o 
   2 -11   2        2.32       19.94     21.85 o 
   3 -11   2       25.61       35.96      7.87 o 
   4 -11   2        7.85       12.52     12.76 o 
   5 -11   2        4.48       14.82     14.36 o 
   6 -11   2        1.11        0.00      8.00 o 
  -8 -10   2        0.55        0.17      7.75 o 
  -7 -10   2        0.86        0.00      9.86 o 
  -6 -10   2        2.32       28.08     26.45 o 
  -5 -10   2        0.10       13.59      9.82 o 
  -4 -10   2        8.73       16.22     11.16 o 
  -3 -10   2        0.44        0.00      7.53 o 
  -2 -10   2       15.30       14.08      7.49 o 
  -1 -10   2        0.01        0.00      5.58 o 
   0 -10   2        0.20        5.36      3.21 o 
   1 -10   2       62.50       63.82      8.14 o 
   2 -10   2       41.19       45.00      8.53 o 
   3 -10   2       76.44       83.25      9.87 o 
   4 -10   2       51.73       29.14      8.99 o 
   5 -10   2        1.70       26.03      7.69 o 
   6 -10   2        0.03        2.15      3.51 o 
   7 -10   2        0.04        0.00      6.75 o 
  -8  -9   2        6.06        5.14      8.81 o 
  -7  -9   2        0.00        2.25      8.39 o 
  -6  -9   2       41.14       54.08     17.23 o 
  -5  -9   2       23.02       36.51     11.55 o 
  -4  -9   2        0.70        1.79      5.78 o 
  -3  -9   2        5.76        6.84      6.47 o 
  -2  -9   2       27.06        9.39      8.02 o 
  -1  -9   2       25.89       27.52      4.23 o 
   0  -9   2        9.20        9.77      3.64 o 
   1  -9   2        0.32       12.00     11.41 o 
   2  -9   2        1.15        1.44      3.49 o 
   3  -9   2        0.02        1.91      4.37 o 
   4  -9   2        7.77        7.95      6.37 o 
   5  -9   2        0.84        0.00      5.14 o 
   6  -9   2       61.75       62.24     12.75 o 
   7  -9   2        0.55        0.00      8.60 o 
   8  -9   2        0.66        2.76      7.19 o 
  -9  -8   2       22.27       21.37     14.26 o 
  -8  -8   2       13.26       51.64     15.88 o 
  -7  -8   2        0.45        0.00     11.11 o 
  -6  -8   2        3.45       11.82     12.86 o 
  -5  -8   2       35.74       67.56     20.56 o 
  -4  -8   2        0.00       20.19     29.27 o 
  -3  -8   2        0.91        1.84      5.24 o 
  -2  -8   2        6.62       10.60      6.50 o 
  -1  -8   2        0.63        0.00      1.94 o 
   0  -8   2        1.02       12.99     11.04 o 
   1  -8   2       21.30       34.15      5.36 o 
   2  -8   2        2.78        7.95      4.12 o 
   3  -8   2        1.29        0.00      3.86 o 
   4  -8   2        3.78        8.35      4.29 o 
   5  -8   2        0.23        0.00      3.80 o 
   6  -8   2       22.66       22.16     18.73 o 
   7  -8   2       13.69        4.41      6.79 o 
   8  -8   2        0.39        0.00      5.38 o 
   9  -8   2        0.06        1.50      6.85 o 
  -9  -7   2       32.61       41.24     32.07 o 
  -8  -7   2        0.17        0.00      7.23 o 
  -7  -7   2       19.45       34.07     14.71 o 
  -6  -7   2        0.22        0.00      5.68 o 
  -5  -7   2       10.71        1.41      7.92 o 
  -4  -7   2        3.25       13.31      7.56 o 
  -3  -7   2       27.34       21.61      7.03 o 
  -2  -7   2       19.12       81.88     33.89 o 
  -1  -7   2      120.80      115.33      6.23 o 
   0  -7   2      255.16      235.98      9.30 o 
   1  -7   2      164.90      156.88      8.31 o 
   2  -7   2      111.14      119.03     15.75 o 
   3  -7   2       39.47       33.43      5.14 o 
   4  -7   2       90.31       83.79      7.13 o 
   5  -7   2       46.13       50.40      6.06 o 
   6  -7   2       65.60       63.89     14.86 o 
   7  -7   2        1.43        0.00      7.29 o 
   8  -7   2        0.10        2.83      6.42 o 
   9  -7   2        0.90        4.80      8.14 o 
 -10  -6   2        1.17        0.00      9.56 o 
  -9  -6   2        7.56        8.26      9.64 o 
  -8  -6   2        5.40        0.60      5.84 o 
  -7  -6   2       24.01       35.92     16.98 o 
  -6  -6   2        0.23       15.12     16.96 o 
  -5  -6   2        0.01        0.00      6.39 o 
  -4  -6   2        1.18       17.41      9.82 o 
  -3  -6   2        0.05        6.17      5.20 o 
  -2  -6   2       84.79       97.71     12.71 o 
  -1  -6   2      233.38      249.72      8.56 o 
   0  -6   2       93.93      109.83      6.26 o 
   1  -6   2      394.10      425.60     13.53 o 
   2  -6   2      304.82      206.64     63.19 o 
   3  -6   2       99.11       91.05      7.54 o 
   4  -6   2      204.19      210.66     11.72 o 
   5  -6   2      255.18      235.57     11.27 o 
   6  -6   2      241.95      220.90     19.49 o 
   7  -6   2        0.49        7.41      6.41 o 
   8  -6   2        5.66       12.77      8.52 o 
   9  -6   2       11.25       29.75     12.00 o 
  10  -6   2        1.29        5.04      8.52 o 
 -10  -5   2        0.82        0.90      7.71 o 
  -9  -5   2        0.13        2.12      7.49 o 
  -8  -5   2       12.89       16.77      8.63 o 
  -7  -5   2       28.01       23.43      9.42 o 
  -6  -5   2        0.83        4.85      6.55 o 
  -5  -5   2       68.74       60.23     10.79 o 
  -4  -5   2        0.01        0.00      5.28 o 
  -3  -5   2      198.52      212.98     13.23 o 
  -2  -5   2       53.22       53.40      4.44 o 
  -1  -5   2      441.48      468.90     19.11 o 
   0  -5   2     2429.12     2536.00     47.66 o 
   1  -5   2      183.50      156.11     24.05 o 
   2  -5   2       34.25       31.04      8.88 o 
   3  -5   2       18.86       16.75      2.86 o 
   4  -5   2      136.62      136.48      7.25 o 
   5  -5   2      118.86      106.92      7.07 o 
   6  -5   2        3.17        4.00      3.58 o 
   7  -5   2       53.20       53.64     15.16 o 
   8  -5   2        8.45       19.25     16.61 o 
   9  -5   2       10.09       28.96     25.25 o 
  10  -5   2        7.51       10.02      8.98 o 
 -10  -4   2        2.14        0.10      6.82 o 
  -9  -4   2        0.55        3.38      6.95 o 
  -8  -4   2       12.50        3.72      3.22 o 
  -7  -4   2       13.13        6.83      2.95 o 
  -6  -4   2        2.08        0.00      2.91 o 
  -5  -4   2       63.13       71.01      4.88 o 
  -4  -4   2      822.12      895.71     30.50 o 
  -3  -4   2       49.40       74.65      9.64 o 
  -2  -4   2      530.72      525.63     19.37 o 
  -1  -4   2       15.27       19.91      2.34 o 
   0  -4   2      258.29      232.25      6.82 o 
   1  -4   2      398.85      388.11     45.06 o 
   2  -4   2        2.42        4.36      1.83 o 
   3  -4   2        0.74        0.57      1.70 o 
   4  -4   2       15.28       11.46      4.54 o 
   5  -4   2       30.70       33.97      3.72 o 
   6  -4   2        5.90       14.43      4.56 o 
   7  -4   2      168.41      178.49     17.11 o 
   8  -4   2        3.78        0.00      5.53 o 
   9  -4   2      205.67      232.91     24.06 o 
  10  -4   2       15.69       23.24     10.32 o 
 -11  -3   2        6.65       17.88     16.48 o 
 -10  -3   2       15.82      109.18     85.14 o 
  -9  -3   2        6.96        3.87      5.21 o 
  -8  -3   2        3.15        0.00      3.33 o 
  -7  -3   2       78.76       70.26      7.88 o 
  -6  -3   2       19.42       23.21      8.35 o 
  -5  -3   2        2.83        0.30      1.61 o 
  -4  -3   2        1.72        4.49      4.62 o 
  -3  -3   2      821.52      862.86     16.40 o 
  -2  -3   2     1857.89     1863.54     27.37 o 
  -1  -3   2      239.25      257.11      6.31 o 
   0  -3   2        2.54        2.94      4.36 o 
   1  -3   2      276.09      213.33     13.50 o 
   2  -3   2       73.17       69.99      5.83 o 
   3  -3   2        2.81        4.19      1.48 o 
   4  -3   2      118.65      122.13      5.66 o 
   5  -3   2       30.54       26.94      6.90 o 
   6  -3   2        0.42        0.00      3.02 o 
   7  -3   2      102.54       97.12     25.38 o 
   8  -3   2       31.81       35.80     11.65 o 
   9  -3   2      350.68      344.64     28.28 o 
  10  -3   2        6.42        9.49     10.71 o 
  11  -3   2       22.12       11.90     11.66 o 
 -11  -2   2        4.53        5.79     12.54 o 
 -10  -2   2       16.40        5.04      6.10 o 
  -9  -2   2       36.94       35.51      8.00 o 
  -8  -2   2       19.38       44.42     22.95 o 
  -7  -2   2       26.70       47.63      6.77 o 
  -6  -2   2      104.09      112.49     32.77 o 
  -5  -2   2       52.96       39.55      8.72 o 
  -4  -2   2        4.09        4.05      2.00 o 
  -3  -2   2        3.50        3.49      1.55 o 
  -2  -2   2      984.57      913.83     15.30 o 
  -1  -2   2      957.53      919.41     14.98 o 
   0  -2   2     8670.70     4947.82    139.45 o 
   1  -2   2    15628.63    16242.06    179.06 o 
   2  -2   2     5203.28     5239.52     44.48 o 
   3  -2   2       81.69       82.81      4.67 o 
   4  -2   2      183.31      163.69      5.39 o 
   5  -2   2      157.88      161.82     11.86 o 
   6  -2   2        3.47        6.33      4.55 o 
   7  -2   2        2.76        4.37      4.03 o 
   8  -2   2        2.17        5.69     10.09 o 
   9  -2   2       43.09       68.20     26.40 o 
  10  -2   2        0.62        5.33     18.23 o 
  11  -2   2        2.72        6.18      8.51 o 
 -11  -1   2        5.22        0.00      8.50 o 
 -10  -1   2        1.59        0.00      5.17 o 
  -9  -1   2       17.14       14.79      6.96 o 
  -8  -1   2      231.32      228.31     16.44 o 
  -7  -1   2      102.99      101.78      9.83 o 
  -6  -1   2       34.28       44.46      6.32 o 
  -5  -1   2       22.97       28.36      4.23 o 
  -4  -1   2      709.73      643.34     80.99 o 
  -3  -1   2     1051.57      987.06     98.05 o 
  -2  -1   2    11539.35    11443.80    141.59 o 
  -1  -1   2    19076.63    19007.53    192.45 o 
   0  -1   2       11.37        9.70      1.29 o 
   1  -1   2      116.66      130.58      5.25 o 
   2  -1   2     2177.53     2201.79     58.49 o 
   3  -1   2     1505.92     1370.86     70.76 o 
   4  -1   2      374.54      344.49     15.28 o 
   5  -1   2        0.00        0.26      4.87 o 
   6  -1   2       25.55       31.44      8.21 o 
   7  -1   2        9.15       12.22      3.69 o 
   8  -1   2       16.06       26.58      8.97 o 
   9  -1   2        0.19        6.06      7.93 o 
  10  -1   2        0.31        0.77      6.75 o 
  11  -1   2        4.47        7.42     10.70 o 
 -11   0   2        0.01        7.06      6.95 o 
 -10   0   2        0.83        0.00      6.08 o 
  -9   0   2        1.63        0.82      4.50 o 
  -8   0   2        0.04        0.00      3.84 o 
  -7   0   2      231.58      219.39     14.59 o 
  -6   0   2       10.93        8.05      3.81 o 
  -5   0   2        0.21        0.53      2.49 o 
  -4   0   2      421.40      419.10     12.79 o 
  -3   0   2     2335.45     2397.61     55.02 o 
  -2   0   2     8536.86     6507.94    168.29 o 
  -1   0   2     4530.13     4436.88     36.41 o 
   0   0   2      363.73      305.11     11.29 o 
   1   0   2     6107.31     5437.61     40.30 o 
   2   0   2       41.90       47.62      1.45 o 
   3   0   2      278.59      297.01     11.89 o 
   4   0   2       55.85       61.78      4.07 o 
   5   0   2      304.09      334.12     13.48 o 
   6   0   2       41.94       49.87      5.65 o 
   7   0   2        1.10        3.05      3.30 o 
   8   0   2        4.02        0.53      6.84 o 
   9   0   2        8.96        5.23      4.09 o 
  10   0   2        4.10       17.32      9.76 o 
  11   0   2        0.96        8.53     12.21 o 
 -11   1   2        1.57        4.73     15.81 o 
 -10   1   2        6.05        3.57      6.97 o 
  -9   1   2      100.50       98.48     15.84 o 
  -8   1   2      199.60      211.71     16.78 o 
  -7   1   2      101.65       96.61      9.81 o 
  -6   1   2       11.07       13.84      4.52 o 
  -5   1   2       13.52       15.10      5.39 o 
  -4   1   2        6.26        5.58      5.25 o 
  -3   1   2       46.64       50.01      8.21 o 
  -2   1   2       55.23       62.40      5.27 o 
  -1   1   2       19.38       17.72      1.42 o 
   0   1   2      226.68      201.28      4.90 o 
   1   1   2      535.94      458.26      6.01 o 
   2   1   2      256.79      272.08     20.01 o 
   3   1   2      836.49      831.24     16.53 o 
   4   1   2      978.20      979.30     21.58 o 
   5   1   2       10.51       12.31      6.90 o 
   6   1   2      408.78      442.28     16.45 o 
   7   1   2      119.69      110.46     13.30 o 
   8   1   2       53.70       54.24      7.21 o 
   9   1   2       47.71       60.36     16.23 o 
  10   1   2        4.46        7.19     16.81 o 
  11   1   2        0.18        6.28     22.35 o 
 -11   2   2        1.20        4.30     13.79 o 
 -10   2   2        7.53        8.64      6.35 o 
  -9   2   2       82.13       63.63      9.74 o 
  -8   2   2      122.98       98.39     11.00 o 
  -7   2   2      379.24      366.96     18.36 o 
  -6   2   2        9.16       10.40      3.54 o 
  -5   2   2        0.85        0.09      1.97 o 
  -4   2   2      752.67      765.48     23.48 o 
  -3   2   2       15.25       21.21      4.10 o 
  -2   2   2      825.72      757.41     12.10 o 
  -1   2   2      350.23      327.39     17.42 o 
   0   2   2     2876.60     2865.76     33.13 o 
   1   2   2      219.02      198.97      6.64 o 
   2   2   2     2601.20     2500.65     48.88 o 
   3   2   2      211.77      198.18      8.80 o 
   4   2   2      506.85      496.12     13.87 o 
   5   2   2      151.34      171.21      8.86 o 
   6   2   2      131.12      122.87      8.45 o 
   7   2   2       71.71       71.89      8.40 o 
   8   2   2      187.02      172.97     12.65 o 
   9   2   2        6.76       10.34      5.95 o 
  10   2   2       10.31        6.11      5.72 o 
  11   2   2        0.45        0.00      7.70 o 
 -11   3   2        2.91       14.94     18.58 o 
 -10   3   2        0.81       14.77     12.49 o 
  -9   3   2       31.54       31.35      8.25 o 
  -8   3   2       38.03       52.08      8.57 o 
  -7   3   2      516.62      439.18     29.27 o 
  -6   3   2       53.62       49.67      6.20 o 
  -5   3   2       16.49       18.98      3.79 o 
  -4   3   2       28.27       38.84      9.20 o 
  -3   3   2     2426.87     2376.48     55.44 o 
  -2   3   2        9.89        7.89      1.35 o 
  -1   3   2      305.73      299.05     12.00 o 
   0   3   2      744.03      716.47     19.99 o 
   1   3   2    20284.07    21058.51    337.65 o 
   2   3   2     1997.99     2041.73     32.27 o 
   3   3   2      238.83      240.27     12.46 o 
   4   3   2      165.95      138.02     13.58 o 
   5   3   2        6.60        4.74      6.03 o 
   6   3   2        1.34        3.40      3.29 o 
   7   3   2        0.29        1.24      5.19 o 
   8   3   2       15.42       17.59      9.43 o 
   9   3   2       58.88       61.95     14.64 o 
  10   3   2       34.52       28.67     10.47 o 
  11   3   2        4.27        0.00     16.03 o 
 -10   4   2        0.53        0.00      4.40 o 
  -9   4   2       20.01       17.57      8.98 o 
  -8   4   2        5.77        3.91      4.49 o 
  -7   4   2       57.74       78.91     14.85 o 
  -6   4   2       44.01       49.56      6.33 o 
  -5   4   2        2.99        0.09      3.32 o 
  -4   4   2       42.15       47.36      4.20 o 
  -3   4   2       93.21       96.65      4.76 o 
  -2   4   2       41.80       42.74      5.58 o 
  -1   4   2      505.18      489.06     10.49 o 
   0   4   2       19.51       19.76      2.92 o 
   1   4   2      710.31      623.35     48.03 o 
   2   4   2     2269.41     2206.13     35.96 o 
   3   4   2      472.57      463.86     17.59 o 
   4   4   2        0.98        2.66      2.40 o 
   5   4   2       72.29       59.04      4.92 o 
   6   4   2       19.79       19.67      8.20 o 
   7   4   2        9.50       30.87     13.59 o 
   8   4   2        3.84        3.56      5.85 o 
   9   4   2        4.66        3.65      4.66 o 
  10   4   2       15.55       19.30     10.63 o 
  11   4   2        7.28        0.85     13.09 o 
 -10   5   2        0.05        0.00     12.94 o 
  -9   5   2        0.48        0.40      2.85 o 
  -8   5   2       17.31       22.39      7.54 o 
  -7   5   2        2.32        0.00      3.34 o 
  -6   5   2        0.35        0.30      3.70 o 
  -5   5   2      132.08      140.60      7.89 o 
  -4   5   2      255.50      279.57     10.16 o 
  -3   5   2       63.65       53.23      5.95 o 
  -2   5   2        0.12        0.00      2.49 o 
  -1   5   2        0.00        0.00      1.91 o 
   0   5   2      599.95      526.28     15.61 o 
   1   5   2        2.17        6.89      2.28 o 
   2   5   2      200.12      219.81      6.59 o 
   3   5   2       17.02       20.43      9.25 o 
   4   5   2        9.80        6.42      2.57 o 
   5   5   2        1.07        1.41      3.24 o 
   6   5   2        3.02        2.86      2.71 o 
   7   5   2        1.42        0.68      2.44 o 
   8   5   2        2.14       10.44      5.90 o 
   9   5   2        0.86       19.43     26.08 o 
  10   5   2        2.29        0.00      8.61 o 
  11   5   2        0.28        0.00     15.09 o 
 -10   6   2        6.18       15.44     16.48 o 
  -9   6   2        0.25        2.60      5.05 o 
  -8   6   2        0.48        0.00      2.97 o 
  -7   6   2       27.16       51.82     11.38 o 
  -6   6   2       30.18       34.30      5.59 o 
  -5   6   2        9.25        8.77      3.67 o 
  -4   6   2        3.30        3.76      3.40 o 
  -3   6   2      271.73      269.38     15.48 o 
  -2   6   2       16.59       21.32      3.39 o 
  -1   6   2      500.43      491.15     14.31 o 
   0   6   2      319.30      326.78     18.13 o 
   1   6   2       82.56       87.15      4.97 o 
   2   6   2        0.33        2.09      3.22 o 
   3   6   2      179.66      188.41      7.10 o 
   4   6   2       36.34       34.80      4.94 o 
   5   6   2       59.22       56.11      8.06 o 
   6   6   2        0.38        0.00      2.59 o 
   7   6   2       19.72       18.35      9.16 o 
   8   6   2       24.53       33.22     13.19 o 
   9   6   2       23.66       38.26     16.73 o 
  10   6   2        0.00        0.00      7.19 o 
  -9   7   2        0.41        0.00     13.99 o 
  -8   7   2        0.00        0.00      3.49 o 
  -7   7   2        3.97        3.84      4.46 o 
  -6   7   2        0.14        7.12      5.96 o 
  -5   7   2       14.27       24.57      5.74 o 
  -4   7   2        6.25        7.52      2.31 o 
  -3   7   2        0.77        0.00      4.59 o 
  -2   7   2       12.04       24.38      8.91 o 
  -1   7   2        8.94        7.70      2.98 o 
   0   7   2       26.12       39.60      6.13 o 
   1   7   2      115.43      112.59      5.77 o 
   2   7   2       42.39       49.70      3.91 o 
   3   7   2        2.43        0.35      1.61 o 
   4   7   2       69.69       67.98     10.31 o 
   5   7   2       52.95       53.55     11.27 o 
   6   7   2        0.50        0.00      4.84 o 
   7   7   2       37.41       50.60     11.23 o 
   8   7   2       23.66       40.16     11.66 o 
   9   7   2        3.71        4.66      8.68 o 
  10   7   2        3.13        8.41     10.63 o 
  -9   8   2        9.24        0.00     11.34 o 
  -8   8   2       14.91       47.58     31.35 o 
  -7   8   2       12.32       17.32      9.22 o 
  -6   8   2       16.22       22.69      8.84 o 
  -5   8   2        0.11        0.00      5.22 o 
  -4   8   2        1.43        3.64      3.53 o 
  -3   8   2        0.44        1.74      2.82 o 
  -2   8   2        0.01        0.00      4.49 o 
  -1   8   2       55.84       68.33      9.79 o 
   0   8   2        0.69        0.00      2.45 o 
   1   8   2        5.18       12.84      4.66 o 
   2   8   2        2.64        7.18      9.69 o 
   3   8   2       57.22       78.13     11.77 o 
   4   8   2       25.30       35.09      8.55 o 
   5   8   2        2.24       22.39     22.50 o 
   6   8   2        2.24        0.00      4.84 o 
   7   8   2       11.99        8.90      7.64 o 
   8   8   2        4.13        3.48      6.87 o 
   9   8   2        2.45        0.00      7.82 o 
  10   8   2        2.75        0.82      7.33 o 
  -8   9   2        8.81       53.30     26.23 o 
  -7   9   2        7.90        1.40      6.55 o 
  -6   9   2       15.76       13.55      6.25 o 
  -5   9   2        6.10        5.91      4.20 o 
  -4   9   2       14.47        8.34      4.29 o 
  -3   9   2        9.54        6.05      4.02 o 
  -2   9   2        7.47        7.40      5.45 o 
  -1   9   2       63.66       52.42      9.12 o 
   0   9   2        6.10       10.14      6.83 o 
   1   9   2       82.84       78.42     17.29 o 
   2   9   2       53.97       50.18      8.51 o 
   3   9   2      266.35      312.29     24.56 o 
   4   9   2       89.36       85.30     15.03 o 
   5   9   2        0.20        0.00      8.83 o 
   6   9   2        6.26        6.05      8.64 o 
   7   9   2        0.19        0.00      8.66 o 
   8   9   2        4.30        1.30      7.31 o 
   9   9   2        2.47        0.23      5.99 o 
  -8  10   2        0.27       11.34     15.04 o 
  -7  10   2        1.23        0.00      8.92 o 
  -6  10   2        6.06        3.75      7.51 o 
  -5  10   2        0.02        0.00      4.23 o 
  -4  10   2       15.84       19.32      6.64 o 
  -3  10   2        9.86       17.53      5.97 o 
  -2  10   2        0.56        0.00      3.59 o 
  -1  10   2      380.82      354.74     24.41 o 
   0  10   2      393.76      383.39     28.40 o 
   1  10   2      156.16      132.15      8.42 o 
   2  10   2       33.58       55.34     11.44 o 
   3  10   2        0.00        0.00      7.25 o 
   4  10   2      184.01      195.78     20.16 o 
   5  10   2       14.28       10.17      8.16 o 
   6  10   2        0.00        0.00      5.49 o 
   7  10   2       13.21       31.62     22.83 o 
   8  10   2        4.09        2.38      6.74 o 
  -7  11   2        0.78        1.25     10.09 o 
  -6  11   2        0.59        5.98      8.52 o 
  -5  11   2       86.47       96.38     15.41 o 
  -4  11   2        5.45        1.79      3.32 o 
  -3  11   2        1.36        0.00      4.31 o 
  -2  11   2        4.60        6.32      4.20 o 
  -1  11   2       50.75       43.87     10.07 o 
   0  11   2        5.71        2.35      5.62 o 
   1  11   2       84.68       96.69     14.89 o 
   2  11   2        0.20       15.01      8.61 o 
   3  11   2       42.07       54.38     12.64 o 
   4  11   2       49.95       70.23     14.30 o 
   5  11   2        5.87       26.47     12.01 o 
   6  11   2        0.39        1.02      6.09 o 
   7  11   2        3.32        8.12     10.29 o 
   8  11   2        0.42        8.25     10.28 o 
  -6  12   2       11.33        0.00      7.44 o 
  -5  12   2       28.69       28.60      8.69 o 
  -4  12   2       28.59       28.50      7.53 o 
  -3  12   2       12.57       16.21      9.93 o 
  -2  12   2        1.82        0.00      3.26 o 
  -1  12   2        0.10       14.71      9.31 o 
   0  12   2        2.88        5.66      4.45 o 
   1  12   2        0.54        0.00      8.04 o 
   2  12   2        0.17        0.00      5.08 o 
   3  12   2        1.84        0.00      9.19 o 
   4  12   2        0.05        0.00      8.89 o 
   5  12   2        0.32       13.04      9.15 o 
   6  12   2        2.31       22.11     16.53 o 
   7  12   2        0.05        8.66     11.14 o 
  -5  13   2        2.30        4.55      9.64 o 
  -4  13   2       40.86       52.32     10.80 o 
  -3  13   2        0.37       12.91     10.31 o 
  -2  13   2        5.55        2.62      4.86 o 
  -1  13   2        0.05        1.89      6.00 o 
   0  13   2       10.61       26.50      9.55 o 
   1  13   2        3.10        4.94      7.80 o 
   2  13   2        1.08        2.90      7.53 o 
   3  13   2        0.12        0.00      9.23 o 
   4  13   2        7.13        3.85     11.19 o 
   5  13   2        0.27        0.00      8.82 o 
   6  13   2        1.22        0.00      8.93 o 
  -3  14   2        0.47        0.00      7.48 o 
  -2  14   2        0.30        0.00      6.32 o 
  -1  14   2       19.04       15.75     10.39 o 
   0  14   2        0.00        1.31      5.86 o 
   1  14   2        0.29        1.16      7.07 o 
   2  14   2        0.03        7.99      9.76 o 
   3  14   2        0.00        1.22      7.85 o 
   4  14   2        1.22        1.44      7.93 o 
  -4 -13   3        0.55        0.00      6.89 o 
  -3 -13   3        4.19        7.92      9.89 o 
  -2 -13   3       64.36       78.24     16.01 o 
  -1 -13   3       19.20        5.57      8.59 o 
   0 -13   3        3.58       28.85     16.46 o 
   1 -13   3       12.42       26.10     21.30 o 
   2 -13   3        0.42        0.00      6.64 o 
   3 -13   3        0.09       47.36     17.78 o 
  -5 -12   3        8.68        0.00     15.71 o 
  -4 -12   3        0.09        6.85     11.16 o 
  -3 -12   3        6.07        7.65      8.32 o 
  -2 -12   3        6.31        3.58      7.65 o 
  -1 -12   3       10.56       12.14      8.98 o 
   0 -12   3        4.17        7.32      7.43 o 
   1 -12   3        1.83       20.92     17.03 o 
   2 -12   3       14.53       15.68     13.22 o 
   3 -12   3       13.69        3.11      5.60 o 
   4 -12   3        7.49        0.18      5.50 o 
   5 -12   3        0.05        0.00      8.05 o 
  -7 -11   3        8.67        6.63     10.34 o 
  -6 -11   3       25.55       14.14     13.04 o 
  -5 -11   3        2.36        0.95      6.10 o 
  -4 -11   3        0.63        4.41      7.01 o 
  -3 -11   3        1.30        6.90      8.56 o 
  -2 -11   3       44.15       52.85     12.83 o 
  -1 -11   3        1.02        9.74      7.65 o 
   0 -11   3        3.92        8.55      6.01 o 
   1 -11   3       10.01        7.16      4.69 o 
   2 -11   3       39.47       60.57     18.53 o 
   3 -11   3        0.78        0.00      3.71 o 
   4 -11   3        8.16        0.00      5.94 o 
   5 -11   3        0.12       12.32     13.24 o 
   6 -11   3        0.77        2.88      4.95 o 
  -7 -10   3        4.66        2.11      8.20 o 
  -6 -10   3        3.85       22.73     11.83 o 
  -5 -10   3        2.68        1.07      7.04 o 
  -4 -10   3        1.75        1.07      9.19 o 
  -3 -10   3        6.44       16.00      9.34 o 
  -2 -10   3       34.95       52.20     10.82 o 
  -1 -10   3       41.18       57.86     11.28 o 
   0 -10   3        0.96        0.00      3.66 o 
   1 -10   3      113.54      115.51     10.07 o 
   2 -10   3       12.08       13.87      5.54 o 
   3 -10   3       19.17       22.44      6.33 o 
   4 -10   3       21.50       18.76      5.92 o 
   5 -10   3        0.43        0.00      3.59 o 
   6 -10   3        0.21        8.64      8.87 o 
   7 -10   3        0.02        6.86      8.79 o 
  -8  -9   3        1.48        0.00      7.52 o 
  -7  -9   3        0.00        0.00      7.63 o 
  -6  -9   3        2.86        0.00      6.85 o 
  -5  -9   3        8.39       18.25     27.62 o 
  -4  -9   3        0.01        0.00      5.84 o 
  -3  -9   3        7.54       16.81     18.33 o 
  -2  -9   3        1.67        7.91      5.67 o 
  -1  -9   3        5.88        4.36      3.07 o 
   0  -9   3       20.75       29.04      8.28 o 
   1  -9   3        7.11       18.44     10.92 o 
   2  -9   3       57.44       64.60      9.76 o 
   3  -9   3      133.65      129.53     15.26 o 
   4  -9   3        1.07        1.26      2.71 o 
   5  -9   3       20.82       26.66     14.69 o 
   6  -9   3       10.43       19.76     14.76 o 
   7  -9   3        2.46        0.98      5.87 o 
   8  -9   3        0.08        2.74      7.37 o 
  -9  -8   3        0.41        0.31      6.29 o 
  -8  -8   3        6.34       18.21     12.52 o 
  -7  -8   3        5.28        9.87      8.98 o 
  -6  -8   3        0.49        0.54      5.16 o 
  -5  -8   3        2.71       21.36     10.47 o 
  -4  -8   3       38.01       41.37      9.85 o 
  -3  -8   3       16.06       48.26     27.50 o 
  -2  -8   3        0.11       17.45     18.81 o 
  -1  -8   3        0.99        0.38      3.93 o 
   0  -8   3       29.18       27.76      4.67 o 
   1  -8   3       16.95       15.09      4.74 o 
   2  -8   3        5.94        2.52      3.55 o 
   3  -8   3       90.95       91.01     10.01 o 
   4  -8   3       31.85       33.15      5.32 o 
   5  -8   3       63.62       58.46     12.00 o 
   6  -8   3       11.27       23.65      8.68 o 
   7  -8   3       17.95        9.95      9.24 o 
   8  -8   3        0.08        0.00      7.83 o 
  -9  -7   3        1.29        0.00     10.86 o 
  -8  -7   3        5.97        7.25      9.18 o 
  -7  -7   3        2.42        0.78      6.39 o 
  -6  -7   3        2.85        4.25      7.29 o 
  -5  -7   3        1.94        0.00      5.98 o 
  -4  -7   3        1.12        0.00      6.04 o 
  -3  -7   3       23.97       21.27     17.11 o 
  -2  -7   3      288.28      265.92      9.61 o 
  -1  -7   3       22.68       23.55      4.62 o 
   0  -7   3        4.66       13.87      3.59 o 
   1  -7   3        1.51        0.07      2.61 o 
   2  -7   3        0.87        0.56      2.76 o 
   3  -7   3       67.37       68.73      6.92 o 
   4  -7   3       29.55       25.90      4.50 o 
   5  -7   3       55.98       58.99     10.60 o 
   6  -7   3       65.99       68.24     13.33 o 
   7  -7   3        8.39       12.81      8.21 o 
   8  -7   3        9.96        0.98      6.64 o 
   9  -7   3        0.03       21.37     26.15 o 
 -10  -6   3        4.27       10.29     11.76 o 
  -9  -6   3       11.70       14.03      9.91 o 
  -8  -6   3        0.29        0.00      6.37 o 
  -7  -6   3       17.10       27.25      9.97 o 
  -6  -6   3        2.30        0.00      9.17 o 
  -5  -6   3        6.23       12.18     12.26 o 
  -4  -6   3       84.28       72.37     11.58 o 
  -3  -6   3      782.03      830.39     36.86 o 
  -2  -6   3       83.74       78.49      6.35 o 
  -1  -6   3      154.30      159.75      7.31 o 
   0  -6   3      282.78      290.07     10.82 o 
   1  -6   3       62.10       59.29      5.49 o 
   2  -6   3        3.04        3.71      2.68 o 
   3  -6   3       38.79       42.37      4.26 o 
   4  -6   3       29.33       22.56      5.44 o 
   5  -6   3       36.96       48.44     13.71 o 
   6  -6   3       92.39       85.62     11.60 o 
   7  -6   3        2.16        5.96      5.65 o 
   8  -6   3        1.46        0.00      7.85 o 
   9  -6   3       11.41        8.57      8.85 o 
 -10  -5   3        1.42       12.35     11.16 o 
  -9  -5   3        6.19        0.00      8.56 o 
  -8  -5   3        1.45        0.00      8.15 o 
  -7  -5   3        0.18        4.25      7.30 o 
  -6  -5   3       25.57       18.08      8.39 o 
  -5  -5   3        0.08        0.00      6.22 o 
  -4  -5   3       19.42       16.93      5.00 o 
  -3  -5   3       39.11       32.83      4.19 o 
  -2  -5   3      916.14      877.99     20.16 o 
  -1  -5   3      504.81      478.88     12.86 o 
   0  -5   3      362.45      350.82     10.73 o 
   1  -5   3      403.15      290.78     61.92 o 
   2  -5   3      400.71      445.34     14.00 o 
   3  -5   3        0.14        0.00      3.95 o 
   4  -5   3       16.52       16.99      6.83 o 
   5  -5   3       19.84       27.75      8.52 o 
   6  -5   3      316.33      298.81     22.22 o 
   7  -5   3       81.46       74.47     18.66 o 
   8  -5   3        1.16        0.00      4.91 o 
   9  -5   3       37.73       53.01     14.72 o 
  10  -5   3       43.00       26.30     12.81 o 
 -10  -4   3        3.23        8.32      9.42 o 
  -9  -4   3        0.18        0.00     10.61 o 
  -8  -4   3        3.75        5.27      4.82 o 
  -7  -4   3        2.50        0.00      2.40 o 
  -6  -4   3       17.79       22.03      5.43 o 
  -5  -4   3        3.58        8.69      3.20 o 
  -4  -4   3       45.47       41.48      3.58 o 
  -3  -4   3       28.35       31.06      2.79 o 
  -2  -4   3       72.58       81.15      4.80 o 
  -1  -4   3      615.77      623.32     14.54 o 
   0  -4   3      967.21      957.28     20.57 o 
   1  -4   3        3.26        9.85      6.67 o 
   2  -4   3      608.17      610.51     23.86 o 
   3  -4   3      129.26      126.64      5.21 o 
   4  -4   3       62.63       56.45      7.43 o 
   5  -4   3       62.12       72.60     11.03 o 
   6  -4   3       12.82       18.01      7.59 o 
   7  -4   3      201.43      208.92     19.23 o 
   8  -4   3        8.22       39.05     20.33 o 
   9  -4   3        2.73       17.35      7.24 o 
  10  -4   3       18.38       11.93     12.29 o 
 -10  -3   3        0.04       14.54     22.55 o 
  -9  -3   3        0.83        0.00      5.18 o 
  -8  -3   3        0.00        3.63      4.26 o 
  -7  -3   3       71.78       67.34      8.80 o 
  -6  -3   3        7.63        7.58      3.54 o 
  -5  -3   3        4.14        7.24      3.71 o 
  -4  -3   3      104.23      113.49      6.35 o 
  -3  -3   3       34.66       33.87      3.66 o 
  -2  -3   3      145.04      132.92      5.38 o 
  -1  -3   3       13.87       15.92      2.30 o 
   0  -3   3      434.09      427.16     19.98 o 
   1  -3   3        8.82       20.56      4.66 o 
   2  -3   3       88.46       90.86      5.53 o 
   3  -3   3      331.65      310.89     14.56 o 
   4  -3   3       24.26       19.93      3.59 o 
   5  -3   3       41.41       42.78      8.61 o 
   6  -3   3      129.10      139.34     14.08 o 
   7  -3   3        6.74       10.74      7.48 o 
   8  -3   3        7.56        5.56     15.04 o 
   9  -3   3       36.79       51.19     17.33 o 
  10  -3   3       19.34       12.10     10.76 o 
 -11  -2   3        0.57        6.84     11.00 o 
 -10  -2   3        3.31        7.72      5.89 o 
  -9  -2   3        0.60       16.50     20.53 o 
  -8  -2   3       13.08       12.72      5.18 o 
  -7  -2   3       14.38       10.94      3.94 o 
  -6  -2   3      378.41      363.88     27.55 o 
  -5  -2   3      700.59      650.12     20.58 o 
  -4  -2   3     3101.76     3235.31     64.50 o 
  -3  -2   3      573.19      546.18     19.38 o 
  -2  -2   3      631.10      627.16     13.03 o 
  -1  -2   3      120.79      111.68      4.68 o 
   0  -2   3      390.69      407.25     21.87 o 
   1  -2   3    13550.32    14707.57    188.76 o 
   2  -2   3     1952.98     2088.97     26.19 o 
   3  -2   3       45.34       37.70      5.59 o 
   4  -2   3        6.08        2.47      4.06 o 
   5  -2   3      134.63      131.26      3.71 o 
   6  -2   3       46.38       48.23      9.70 o 
   7  -2   3       17.84       19.85      8.22 o 
   8  -2   3        2.04       13.09     10.84 o 
   9  -2   3        9.60       20.28     15.59 o 
  10  -2   3        1.05       25.11     13.29 o 
  11  -2   3        6.65       17.40     13.65 o 
 -11  -1   3        0.52        4.30     16.83 o 
 -10  -1   3        0.89        0.00      5.21 o 
  -9  -1   3        0.52        0.91      4.18 o 
  -8  -1   3       58.39       45.01      8.87 o 
  -7  -1   3       44.84       48.36      8.53 o 
  -6  -1   3      979.52     1002.68     33.11 o 
  -5  -1   3      421.13      368.64     28.61 o 
  -4  -1   3     4522.51     4721.56     92.35 o 
  -3  -1   3       47.94       47.92      3.75 o 
  -2  -1   3       14.80       19.95      2.92 o 
  -1  -1   3     1647.12     1497.19     37.07 o 
   0  -1   3      175.03      161.97      5.36 o 
   1  -1   3      144.58      144.65      4.46 o 
   2  -1   3     1261.80     1212.23     11.61 o 
   3  -1   3        1.35        2.90      2.97 o 
   4  -1   3      794.13      840.56     11.19 o 
   5  -1   3      443.85      456.44     13.54 o 
   6  -1   3      185.51      176.00      7.05 o 
   7  -1   3        3.94        5.04      3.24 o 
   8  -1   3       10.60       21.86     15.81 o 
   9  -1   3        9.10       42.54     41.01 o 
  10  -1   3        0.01        0.00      9.07 o 
  11  -1   3        1.26       17.17     36.96 o 
 -11   0   3        1.23       10.10      8.74 o 
 -10   0   3        3.12        3.73      5.50 o 
  -9   0   3        0.74        4.99      6.04 o 
  -8   0   3       37.99       43.19     10.47 o 
  -7   0   3      521.80      485.52     29.40 o 
  -6   0   3      236.70      211.35     16.26 o 
  -5   0   3       13.15       20.06      6.25 o 
  -4   0   3      172.91      128.01     17.23 o 
  -3   0   3      182.37      173.05     11.17 o 
  -2   0   3      445.65      421.12     15.77 o 
  -1   0   3       88.06       92.17      7.51 o 
   0   0   3      338.84      342.32     12.91 o 
   1   0   3      138.74      145.18      7.64 o 
   2   0   3      578.66      596.27      7.22 o 
   3   0   3     1194.35     1141.79     34.45 o 
   4   0   3      857.54      885.50     16.72 o 
   5   0   3        5.68        3.72      3.29 o 
   6   0   3     1126.00     1181.72     66.36 o 
   7   0   3       20.69       21.59      4.48 o 
   8   0   3        4.57        0.00      3.49 o 
   9   0   3        0.07       11.07      8.76 o 
  10   0   3        5.52      123.81     88.74 o 
  11   0   3        1.91        0.00     11.62 o 
 -11   1   3        1.24        1.65     11.29 o 
 -10   1   3        0.15        0.00      6.10 o 
  -9   1   3       14.32       10.82      6.75 o 
  -8   1   3        9.87        9.33      5.33 o 
  -7   1   3        4.00       15.43      8.77 o 
  -6   1   3       33.34       31.27     10.00 o 
  -5   1   3       99.16       70.26      6.31 o 
  -4   1   3        0.00        0.00      2.74 o 
  -3   1   3      174.19      187.40     18.36 o 
  -2   1   3      170.31      164.12      4.25 o 
  -1   1   3       55.79       52.00      2.18 o 
   0   1   3      293.10      312.47     13.21 o 
   1   1   3     4049.04     3778.49     56.56 o 
   2   1   3      396.48      362.74     10.22 o 
   3   1   3     1091.39     1017.61     28.13 o 
   4   1   3      339.87      378.50     10.24 o 
   5   1   3     1188.05     1198.30     28.39 o 
   6   1   3        0.06        1.47      3.14 o 
   7   1   3        0.13        0.00      3.16 o 
   8   1   3        3.03        9.65      6.24 o 
   9   1   3        6.11        0.00      7.89 o 
  10   1   3        1.17        0.00      6.36 o 
  11   1   3        1.46        4.11      9.14 o 
 -11   2   3        1.23       42.26     22.68 o 
 -10   2   3        1.04        2.64      4.60 o 
  -9   2   3        0.00        0.00      4.12 o 
  -8   2   3       61.30       58.23      9.07 o 
  -7   2   3       13.42       12.12      8.06 o 
  -6   2   3      196.36      190.49     20.49 o 
  -5   2   3      153.08      161.40      8.65 o 
  -4   2   3       80.30       91.51      6.10 o 
  -3   2   3       11.31        8.67      3.01 o 
  -2   2   3      567.64      564.12     17.35 o 
  -1   2   3       89.00       81.02      5.87 o 
   0   2   3    11196.32    10374.81     95.12 o 
   1   2   3     1860.84     1881.30     29.83 o 
   2   2   3       39.60       36.97      4.12 o 
   3   2   3      315.38      308.04     13.19 o 
   4   2   3      220.27      231.32      9.10 o 
   5   2   3      139.13      140.87     15.68 o 
   6   2   3        2.13       13.05      4.07 o 
   7   2   3        0.01        3.18      3.71 o 
   8   2   3        5.61        5.44      4.11 o 
   9   2   3       10.65       18.61     11.20 o 
  10   2   3        0.04        1.88      8.58 o 
  11   2   3        0.20       16.94     13.56 o 
 -10   3   3        0.72        0.00      5.87 o 
  -9   3   3        0.03        0.00      4.79 o 
  -8   3   3       69.98       83.95      9.48 o 
  -7   3   3       14.20       43.60     21.26 o 
  -6   3   3      487.01      478.12     18.50 o 
  -5   3   3        0.50        2.12      2.26 o 
  -4   3   3      658.99      754.31     57.75 o 
  -3   3   3      903.05      957.43     20.14 o 
  -2   3   3       30.51       25.41      3.05 o 
  -1   3   3        9.91       10.19      1.04 o 
   0   3   3     1545.50     1476.86     23.24 o 
   1   3   3     3773.42     3422.63     50.63 o 
   2   3   3      219.71      172.58     24.11 o 
   3   3   3       13.54        5.77      3.23 o 
   4   3   3       90.52       83.63      5.83 o 
   5   3   3      256.36      268.78     11.43 o 
   6   3   3       17.46       25.58      5.07 o 
   7   3   3        1.75        1.73      3.49 o 
   8   3   3        0.04        0.00      4.18 o 
   9   3   3        2.66        7.28      5.45 o 
  10   3   3        0.31        7.69     10.99 o 
 -10   4   3        0.94       18.09     10.11 o 
  -9   4   3        0.48       10.25     17.38 o 
  -8   4   3        0.26        0.00      3.37 o 
  -7   4   3       59.90       62.77      7.07 o 
  -6   4   3      184.64      180.64     10.12 o 
  -5   4   3       18.88       23.54      8.17 o 
  -4   4   3        2.97        4.59      1.84 o 
  -3   4   3       24.41       31.31      5.08 o 
  -2   4   3       21.77       27.95      5.53 o 
  -1   4   3        1.65        2.88      1.77 o 
   0   4   3     1106.77     1059.65     19.75 o 
   1   4   3        2.15        0.54      1.43 o 
   2   4   3        5.77       11.77      3.94 o 
   3   4   3      150.19      145.28      6.21 o 
   4   4   3        0.79        2.65      2.40 o 
   5   4   3       17.38        6.35      4.80 o 
   6   4   3        8.26        6.16      5.54 o 
   7   4   3        6.91        8.52     10.06 o 
   8   4   3        5.59        2.74      4.69 o 
   9   4   3       11.16       15.05      6.63 o 
  10   4   3        1.62        6.32      7.74 o 
  11   4   3        0.62        0.00     17.03 o 
 -10   5   3        0.35        0.00     11.29 o 
  -9   5   3        0.07       18.22     21.23 o 
  -8   5   3        0.45        9.06      4.75 o 
  -7   5   3        7.51        5.40      3.81 o 
  -6   5   3        1.16       10.31      9.42 o 
  -5   5   3        5.05        0.00      7.33 o 
  -4   5   3       83.23       73.45      7.20 o 
  -3   5   3       22.91       14.67      5.02 o 
  -2   5   3        6.68        6.15      3.23 o 
  -1   5   3      104.39      108.53      8.03 o 
   0   5   3      441.68      424.27     11.34 o 
   1   5   3      342.22      319.28     13.84 o 
   2   5   3      518.81      590.68     17.79 o 
   3   5   3      141.31      148.98      8.35 o 
   4   5   3      202.35      205.27     11.02 o 
   5   5   3       21.61       29.72      4.41 o 
   6   5   3        0.63       13.34      6.39 o 
   7   5   3       36.11       41.78      9.66 o 
   8   5   3        0.52        1.21      4.10 o 
   9   5   3        0.98        0.00      8.27 o 
  10   5   3        0.29        0.00      8.07 o 
 -10   6   3        2.17        0.00     10.29 o 
  -9   6   3        8.90        4.43      5.76 o 
  -8   6   3       10.63        5.58      4.35 o 
  -7   6   3        9.49       10.39      4.38 o 
  -6   6   3       36.64       51.79     12.59 o 
  -5   6   3       20.55       19.75      4.27 o 
  -4   6   3       23.38       31.74      3.85 o 
  -3   6   3       78.83       89.38      5.54 o 
  -2   6   3      348.00      343.18     10.12 o 
  -1   6   3      133.48      137.45      6.44 o 
   0   6   3      417.14      442.10     13.07 o 
   1   6   3     1834.71     1876.77     53.29 o 
   2   6   3     3555.34     3644.80     69.82 o 
   3   6   3        4.62        5.11      2.43 o 
   4   6   3      284.39      300.57     18.98 o 
   5   6   3       95.04       94.51      7.51 o 
   6   6   3        0.70        0.00      2.87 o 
   7   6   3       13.53       16.45      4.98 o 
   8   6   3        8.49        7.17      7.42 o 
   9   6   3        8.02        0.00      7.67 o 
  10   6   3       27.23       20.77     11.96 o 
  -9   7   3        0.17        4.35     14.19 o 
  -8   7   3        8.48        2.97      7.49 o 
  -7   7   3        0.00        0.16      3.18 o 
  -6   7   3        0.14        4.20      3.06 o 
  -5   7   3        1.09        5.26      3.91 o 
  -4   7   3       23.76       27.53      4.65 o 
  -3   7   3        0.21        0.00      2.27 o 
  -2   7   3        2.32        4.82      2.54 o 
  -1   7   3      132.66      136.24      7.44 o 
   0   7   3      142.95      135.30      7.04 o 
   1   7   3       22.74       19.46      4.96 o 
   2   7   3      104.81      103.20      5.61 o 
   3   7   3        9.75       13.20      4.62 o 
   4   7   3        0.43        0.00      3.57 o 
   5   7   3       79.57       60.95      5.23 o 
   6   7   3        5.10        4.62     10.84 o 
   7   7   3        2.13        0.00      5.40 o 
   8   7   3        9.27        8.91     14.26 o 
   9   7   3        5.20        0.33      4.60 o 
  10   7   3       39.03       33.24     21.40 o 
  -9   8   3        2.52        4.35     12.19 o 
  -8   8   3        3.62       28.04     21.63 o 
  -7   8   3       18.55       39.13     18.86 o 
  -6   8   3        0.10        0.95      3.21 o 
  -5   8   3        6.79       20.98      9.35 o 
  -4   8   3       20.95       24.49      8.38 o 
  -3   8   3        5.99        6.23      3.02 o 
  -2   8   3       11.58       17.06      3.54 o 
  -1   8   3        3.60       11.99      3.63 o 
   0   8   3        0.40       10.75      5.44 o 
   1   8   3       51.91       47.98      7.97 o 
   2   8   3        0.95        1.74      2.00 o 
   3   8   3      118.13      112.84      6.29 o 
   4   8   3       26.57       48.48     12.79 o 
   5   8   3       93.51       96.88     13.57 o 
   6   8   3       18.85       30.35     10.44 o 
   7   8   3        4.15        8.19      8.24 o 
   8   8   3        2.56        4.02      8.22 o 
   9   8   3        0.11        0.00      7.19 o 
  -8   9   3        1.39        0.00      6.74 o 
  -7   9   3        2.01        0.00      9.32 o 
  -6   9   3        0.40        0.00      4.05 o 
  -5   9   3        0.24        2.79      3.23 o 
  -4   9   3       28.49       37.84      7.38 o 
  -3   9   3      197.03      197.36     11.98 o 
  -2   9   3       69.41       69.50      6.89 o 
  -1   9   3       42.59       46.84      6.54 o 
   0   9   3        8.72       14.58      5.19 o 
   1   9   3        0.00        0.45      2.14 o 
   2   9   3       20.63       17.79      4.77 o 
   3   9   3       62.41       77.81     13.65 o 
   4   9   3       37.39       42.97     10.61 o 
   5   9   3       56.28       57.86     11.77 o 
   6   9   3        1.74        6.29      8.62 o 
   7   9   3        2.73        1.45      6.67 o 
   8   9   3        0.00       27.81     35.02 o 
   9   9   3        2.72        1.88      8.32 o 
  -7  10   3        1.05        0.00     12.39 o 
  -6  10   3       11.51       19.48     15.54 o 
  -5  10   3       22.62       24.22      6.18 o 
  -4  10   3      109.00      115.17     11.51 o 
  -3  10   3       46.67       59.93      7.30 o 
  -2  10   3       23.09       29.08      8.69 o 
  -1  10   3       10.48       16.04      6.10 o 
   0  10   3       93.55      117.82     15.86 o 
   1  10   3       72.58       65.43      6.43 o 
   2  10   3       97.83       78.89      8.99 o 
   3  10   3        5.56       14.47      9.82 o 
   4  10   3       31.80       40.74      9.80 o 
   5  10   3        9.99        4.56      6.16 o 
   6  10   3        3.62        5.19     16.06 o 
   7  10   3        1.48        0.03      6.20 o 
   8  10   3        0.85        0.00      9.10 o 
  -7  11   3        2.29       20.58     19.48 o 
  -6  11   3        4.70        8.18      8.78 o 
  -5  11   3       10.36       16.28     13.89 o 
  -4  11   3        7.99        0.00      5.23 o 
  -3  11   3       49.08       66.74     12.34 o 
  -2  11   3        1.64        2.65      3.86 o 
  -1  11   3       14.14        8.77      4.90 o 
   0  11   3       42.95       18.78     16.76 o 
   1  11   3        0.10        0.16      2.79 o 
   2  11   3       27.80       19.05      8.29 o 
   3  11   3       13.19       15.09      8.76 o 
   4  11   3        5.51       11.46     12.41 o 
   5  11   3        4.04        2.19      7.36 o 
   6  11   3       12.73        0.00      7.17 o 
   7  11   3        3.61       24.36     25.28 o 
   8  11   3       10.55        4.05      8.92 o 
  -6  12   3        0.76       38.57     22.33 o 
  -5  12   3       22.22       39.40     18.88 o 
  -4  12   3       12.88        6.37      5.23 o 
  -3  12   3        1.36        1.84      3.78 o 
  -2  12   3        6.99        6.56      5.27 o 
  -1  12   3        3.05        0.72      3.75 o 
   0  12   3        0.67        0.00      3.62 o 
   1  12   3        2.04        6.29      7.62 o 
   2  12   3        2.36        4.75     11.94 o 
   3  12   3        0.12        0.54      6.16 o 
   4  12   3        1.80        2.37      7.98 o 
   5  12   3        0.27        0.00      8.97 o 
   6  12   3        0.64       33.36     36.12 o 
   7  12   3        3.51        4.71      8.77 o 
  -5  13   3       15.48       34.29     38.89 o 
  -4  13   3        5.19        3.26      6.93 o 
  -3  13   3        8.14        4.43      5.15 o 
  -2  13   3        0.82        5.10      5.70 o 
  -1  13   3       13.40        6.84      5.17 o 
   0  13   3        0.85        0.00     10.19 o 
   1  13   3        8.60        4.49      7.66 o 
   2  13   3        6.52        1.60      6.34 o 
   3  13   3        1.64        0.47     11.34 o 
   4  13   3        0.21        5.74      9.68 o 
   5  13   3        0.18        0.00     10.95 o 
   6  13   3        0.03       25.30     28.52 o 
  -3  14   3        2.24        0.00      8.70 o 
  -2  14   3        5.97        3.28      7.40 o 
  -1  14   3        1.83        3.83      6.90 o 
   0  14   3        4.61        0.00      8.32 o 
   1  14   3        0.12        6.96      8.77 o 
   2  14   3        0.97      477.73    303.41 o 
   3  14   3        1.48       22.09     27.52 o 
   4  14   3        1.09        0.40      7.61 o 
  -3 -13   4        0.25        0.86      7.33 o 
  -2 -13   4        0.83       33.43     22.18 o 
  -1 -13   4        2.47        2.57      6.66 o 
   0 -13   4        7.25       11.73     12.94 o 
   1 -13   4        1.01        0.00      5.63 o 
   2 -13   4        1.53       18.63     14.09 o 
  -5 -12   4        6.44       18.83     12.71 o 
  -4 -12   4        0.34        0.00      8.65 o 
  -3 -12   4        5.36        0.00      6.54 o 
  -2 -12   4       11.51       10.84      8.49 o 
  -1 -12   4        0.22       21.83     26.33 o 
   0 -12   4        3.85       25.22     21.20 o 
   1 -12   4        0.92        0.00      7.92 o 
   2 -12   4        8.14       11.49      8.53 o 
   3 -12   4       12.21        0.00      8.49 o 
   4 -12   4        2.44        0.00      7.92 o 
  -6 -11   4        0.29        7.13     10.61 o 
  -5 -11   4       16.00        0.00      8.86 o 
  -4 -11   4        4.00        0.00      6.09 o 
  -3 -11   4        0.57        0.72      5.08 o 
  -2 -11   4        4.60        2.16      6.55 o 
  -1 -11   4       32.77       23.31     10.52 o 
   0 -11   4       13.88       11.61      8.69 o 
   1 -11   4       14.68       16.50      6.02 o 
   2 -11   4       23.60       13.34      6.52 o 
   3 -11   4        0.18        0.00      4.50 o 
   4 -11   4       29.18       43.64     12.29 o 
   5 -11   4        0.34       14.98     10.29 o 
   6 -11   4        1.33       10.59     14.84 o 
  -7 -10   4        1.27        0.00     11.02 o 
  -6 -10   4        6.23        3.48      8.03 o 
  -5 -10   4        0.01       30.76     19.91 o 
  -4 -10   4        3.56        8.95      8.33 o 
  -3 -10   4        1.44        0.00      7.40 o 
  -2 -10   4       82.65       90.75     13.40 o 
  -1 -10   4        4.86        0.88      3.89 o 
   0 -10   4        0.65        0.00      3.65 o 
   1 -10   4       16.21       25.83      6.02 o 
   2 -10   4       36.86       34.30      7.36 o 
   3 -10   4       13.52        6.56      5.40 o 
   4 -10   4        0.07        8.79      8.10 o 
   5 -10   4        0.11        6.13      5.20 o 
   6 -10   4        2.38        1.00      4.50 o 
   7 -10   4        0.19        0.00      7.64 o 
  -8  -9   4        4.77        0.00      7.84 o 
  -7  -9   4       21.51        3.80      8.69 o 
  -6  -9   4       46.96       68.66     17.95 o 
  -5  -9   4       19.94       52.33     14.99 o 
  -4  -9   4        0.96        0.00      5.71 o 
  -3  -9   4        3.76        0.00      6.17 o 
  -2  -9   4       88.69      107.11     14.62 o 
  -1  -9   4        0.59        0.11      2.38 o 
   0  -9   4        5.45        4.18      3.90 o 
   1  -9   4       30.82       29.25      6.26 o 
   2  -9   4       22.39       42.17      7.80 o 
   3  -9   4       63.24       64.70      8.23 o 
   4  -9   4        9.07        6.29      4.93 o 
   5  -9   4        4.80       10.33      7.81 o 
   6  -9   4        0.33        5.04      6.61 o 
   7  -9   4       16.30       24.95     23.88 o 
  -8  -8   4        0.22       21.15     23.75 o 
  -7  -8   4        0.87        3.25      7.96 o 
  -6  -8   4       34.19       51.94     13.53 o 
  -5  -8   4       56.88       71.03     12.80 o 
  -4  -8   4       17.06       19.98      8.47 o 
  -3  -8   4        2.49        0.00      4.53 o 
  -2  -8   4       50.16       53.24      9.42 o 
  -1  -8   4        1.14        0.00      2.71 o 
   0  -8   4       41.33       43.13      6.01 o 
   1  -8   4       30.61       39.78      6.46 o 
   2  -8   4       28.45       15.25      8.31 o 
   3  -8   4       29.95       38.04     10.04 o 
   4  -8   4       73.99       75.53     12.18 o 
   5  -8   4        5.07        4.11      6.61 o 
   6  -8   4       26.10       23.00     10.16 o 
   7  -8   4       10.75        2.89      6.43 o 
   8  -8   4        5.70        0.00      5.83 o 
  -9  -7   4        1.76       10.30     11.42 o 
  -8  -7   4        0.38        7.85     10.76 o 
  -7  -7   4        1.42        3.13      7.03 o 
  -6  -7   4       13.32       11.96      8.38 o 
  -5  -7   4        3.80        5.85      7.66 o 
  -4  -7   4        0.61        6.39      6.68 o 
  -3  -7   4        1.59       27.43     13.71 o 
  -2  -7   4      341.32      346.14     28.24 o 
  -1  -7   4       13.71       18.42      3.78 o 
   0  -7   4      106.03      101.73     11.69 o 
   1  -7   4        0.21        0.41      3.28 o 
   2  -7   4       26.27       19.08      4.65 o 
   3  -7   4       12.23       10.16      4.04 o 
   4  -7   4       31.42       32.31      6.29 o 
   5  -7   4      111.51      114.31     16.36 o 
   6  -7   4        9.33        6.20      7.16 o 
   7  -7   4        0.91        0.00      6.65 o 
   8  -7   4        0.42        2.18      7.22 o 
   9  -7   4        7.64        0.20      5.67 o 
  -9  -6   4        5.79        0.00      9.47 o 
  -8  -6   4        9.16        1.89      6.65 o 
  -7  -6   4        0.28        0.00      5.55 o 
  -6  -6   4        1.49        0.00      5.27 o 
  -5  -6   4        6.78       23.81      9.49 o 
  -4  -6   4        0.58       13.03     16.83 o 
  -3  -6   4      272.54      260.31     21.65 o 
  -2  -6   4      316.75      320.16     11.11 o 
  -1  -6   4       86.87       88.78      5.68 o 
   0  -6   4      361.56      374.80     13.94 o 
   1  -6   4       42.12       40.50      5.32 o 
   2  -6   4        9.21       11.86      5.23 o 
   3  -6   4       33.71       31.12      4.22 o 
   4  -6   4       20.00       15.60      3.13 o 
   5  -6   4        3.47        6.63      8.37 o 
   6  -6   4        2.82        7.30      6.24 o 
   7  -6   4       13.32       11.57      7.75 o 
   8  -6   4        2.22        0.00      7.07 o 
   9  -6   4        0.16        0.00      8.74 o 
 -10  -5   4        1.97        0.00     12.29 o 
  -9  -5   4        0.13        0.00      7.34 o 
  -8  -5   4       12.08        6.29      8.82 o 
  -7  -5   4        2.50        1.04      6.32 o 
  -6  -5   4        0.02        0.00      8.19 o 
  -5  -5   4        2.52        1.29      5.25 o 
  -4  -5   4        0.71        0.43      1.72 o 
  -3  -5   4      432.29      411.48     25.74 o 
  -2  -5   4       30.15       50.79     13.11 o 
  -1  -5   4      214.03      224.52      8.38 o 
   0  -5   4      104.84      105.96      6.71 o 
   1  -5   4      136.70       84.40     27.45 o 
   2  -5   4       45.48       43.57      4.26 o 
   3  -5   4       31.91       39.21      4.11 o 
   4  -5   4       83.96       85.42     15.66 o 
   5  -5   4        5.77        5.52      8.77 o 
   6  -5   4      166.14      195.81     20.51 o 
   7  -5   4      118.45      129.56     17.83 o 
   8  -5   4       62.36       52.87     11.34 o 
   9  -5   4       22.10       34.47     13.41 o 
  10  -5   4        3.27        1.15      7.26 o 
 -10  -4   4       11.44       20.11     16.01 o 
  -9  -4   4        8.56       19.63     10.10 o 
  -8  -4   4       14.81       30.12     24.35 o 
  -7  -4   4       31.74       32.09      5.45 o 
  -6  -4   4        5.05       10.19     12.03 o 
  -5  -4   4        0.77        6.65      3.02 o 
  -4  -4   4       27.18       24.42      3.60 o 
  -3  -4   4        8.71        7.85      3.44 o 
  -2  -4   4        0.50        0.00      1.71 o 
  -1  -4   4      176.15      173.45     10.56 o 
   0  -4   4      394.15      394.05     12.34 o 
   1  -4   4     1664.47     1789.79     50.17 o 
   2  -4   4     2846.77     3049.38     56.88 o 
   3  -4   4      198.18      198.61      6.69 o 
   4  -4   4      197.38      175.75     13.21 o 
   5  -4   4      270.70      257.28     18.25 o 
   6  -4   4      295.29      296.57     24.88 o 
   7  -4   4       57.60       73.17     17.33 o 
   8  -4   4      127.26      116.55     16.85 o 
   9  -4   4       41.59       60.93     27.50 o 
  10  -4   4        0.43        1.38      7.61 o 
 -10  -3   4        1.07        1.89      8.33 o 
  -9  -3   4        9.98        7.65      5.03 o 
  -8  -3   4       81.46       58.86      9.83 o 
  -7  -3   4        0.06        0.00      3.68 o 
  -6  -3   4      108.57       94.13      7.91 o 
  -5  -3   4        9.98       14.46      3.71 o 
  -4  -3   4       16.44       17.35      3.24 o 
  -3  -3   4       12.83       14.68      4.72 o 
  -2  -3   4      538.53      535.35     17.54 o 
  -1  -3   4        0.49        2.31      1.89 o 
   0  -3   4       90.75       96.35      6.43 o 
   1  -3   4     1273.83     1323.66     26.97 o 
   2  -3   4      586.11      654.71     14.78 o 
   3  -3   4     1206.79     1121.39     32.45 o 
   4  -3   4      101.18      101.71     10.03 o 
   5  -3   4       37.16       31.47      8.47 o 
   6  -3   4        8.40       14.94      8.64 o 
   7  -3   4      364.35      344.55     25.51 o 
   8  -3   4       71.39       75.14     15.23 o 
   9  -3   4       14.48       20.89     20.56 o 
  10  -3   4        7.32        4.77      8.34 o 
 -10  -2   4        8.24        6.23      8.46 o 
  -9  -2   4       11.79        0.00      5.71 o 
  -8  -2   4       17.38       17.35      6.29 o 
  -7  -2   4       56.91       69.92      8.33 o 
  -6  -2   4      336.64      308.55     14.85 o 
  -5  -2   4      158.41      168.55      9.81 o 
  -4  -2   4       18.31       15.84      4.38 o 
  -3  -2   4      405.26      406.54     11.74 o 
  -2  -2   4      192.78      218.92      7.59 o 
  -1  -2   4      298.65      295.71      8.87 o 
   0  -2   4      260.99      255.00      9.47 o 
   1  -2   4       43.06       37.51      7.04 o 
   2  -2   4     1000.13     1017.41     17.16 o 
   3  -2   4      164.98      188.67     12.35 o 
   4  -2   4        7.38        7.52      4.90 o 
   5  -2   4        8.05        5.85      5.70 o 
   6  -2   4       46.48       44.24     18.56 o 
   7  -2   4        1.90       19.03     17.61 o 
   8  -2   4        4.84        4.13      7.74 o 
   9  -2   4        0.51        1.91      6.87 o 
  10  -2   4        1.20        0.00      7.52 o 
 -10  -1   4        1.36        3.57      5.79 o 
  -9  -1   4        8.81        4.85      5.42 o 
  -8  -1   4       10.71        8.28      5.76 o 
  -7  -1   4      300.65      314.03     18.97 o 
  -6  -1   4      166.80      153.98     10.92 o 
  -5  -1   4      442.70      412.18     15.58 o 
  -4  -1   4      799.04      684.51     83.86 o 
  -3  -1   4     2540.59     2727.03     67.44 o 
  -2  -1   4      307.42      280.47     11.16 o 
  -1  -1   4        0.00        0.00      2.11 o 
   0  -1   4     1282.87     1228.68     25.91 o 
   1  -1   4      600.75      577.97     23.03 o 
   2  -1   4      745.50      772.95     18.73 o 
   3  -1   4      110.53      120.08     15.21 o 
   4  -1   4       33.78       33.40      7.13 o 
   5  -1   4      185.97      186.35     15.50 o 
   6  -1   4        0.56        6.10      6.23 o 
   7  -1   4       14.76       16.64      7.85 o 
   8  -1   4       40.30       54.37     12.69 o 
   9  -1   4        2.28       11.35      9.05 o 
  10  -1   4        0.26       10.69     18.48 o 
  11  -1   4        0.87       10.99     10.59 o 
 -10   0   4        2.91        7.06      8.82 o 
  -9   0   4        2.06        2.17      4.47 o 
  -8   0   4       49.51       47.83      7.61 o 
  -7   0   4       16.60       11.66      4.88 o 
  -6   0   4       63.49       41.09     14.46 o 
  -5   0   4       70.79       55.71      8.79 o 
  -4   0   4        1.82        0.85      2.00 o 
  -3   0   4        1.64        5.02      2.04 o 
  -2   0   4      491.63      488.91     10.62 o 
  -1   0   4      287.34      274.57      6.59 o 
   0   0   4      467.58      418.89     13.16 o 
   1   0   4      203.18      196.38     13.03 o 
   2   0   4      269.47      263.58     15.83 o 
   3   0   4      258.73      210.21     12.57 o 
   4   0   4      160.91      144.22     11.45 o 
   5   0   4        1.26        1.29      3.03 o 
   6   0   4      305.21      293.05     13.42 o 
   7   0   4       15.74       18.02      7.91 o 
   8   0   4        8.95       14.24     12.49 o 
   9   0   4        1.52        0.00      7.03 o 
  10   0   4        3.89        0.00     10.29 o 
  11   0   4        0.34        8.10     11.30 o 
 -10   1   4        0.08        5.68      7.24 o 
  -9   1   4        4.31        9.51      6.04 o 
  -8   1   4       34.05       34.96      6.90 o 
  -7   1   4      148.48      155.90     19.28 o 
  -6   1   4       22.80       24.81      4.95 o 
  -5   1   4       48.82       53.80      5.13 o 
  -4   1   4       47.65       42.05      4.11 o 
  -3   1   4       25.52       29.95      2.83 o 
  -2   1   4        7.44        9.78      3.73 o 
  -1   1   4        9.12       11.74      1.72 o 
   0   1   4      990.50      973.53     25.09 o 
   1   1   4      219.08      218.42     13.69 o 
   2   1   4       77.48       85.85      3.90 o 
   3   1   4       27.98       23.78      4.70 o 
   4   1   4      169.41      178.97      9.56 o 
   5   1   4      110.97      129.60     18.79 o 
   6   1   4      325.61      322.96     28.66 o 
   7   1   4        5.33       11.92      8.40 o 
   8   1   4        0.13        0.00     14.46 o 
   9   1   4        5.16       10.68     10.61 o 
  10   1   4        3.67        0.00      6.69 o 
  11   1   4        1.28        0.00     10.07 o 
 -10   2   4        0.01        0.00      6.94 o 
  -9   2   4       23.98       27.49      7.76 o 
  -8   2   4       61.70       54.00      8.42 o 
  -7   2   4       89.31       91.62     10.61 o 
  -6   2   4       11.99       15.37      9.39 o 
  -5   2   4        7.88       27.22      8.42 o 
  -4   2   4      481.39      446.37     41.17 o 
  -3   2   4      535.51      637.61     60.74 o 
  -2   2   4       30.95       27.78      4.40 o 
  -1   2   4       17.98       15.68      1.18 o 
   0   2   4      983.89      951.18     45.15 o 
   1   2   4      819.30      813.00     21.41 o 
   2   2   4        5.11        9.21      3.99 o 
   3   2   4      117.81      104.28      5.61 o 
   4   2   4      434.16      456.79     13.48 o 
   5   2   4      220.46      226.18     12.14 o 
   6   2   4       22.23       22.46      4.10 o 
   7   2   4       16.39       20.53      4.56 o 
   8   2   4        3.29        5.01      3.86 o 
   9   2   4       11.35        5.38      9.50 o 
  10   2   4        0.00        4.99      9.15 o 
  11   2   4        1.35       14.42     16.51 o 
 -10   3   4        6.98        0.00      6.31 o 
  -9   3   4       17.62       37.64     11.53 o 
  -8   3   4       18.95       21.55      6.37 o 
  -7   3   4       24.19       18.22      4.82 o 
  -6   3   4       29.41       27.29      4.46 o 
  -5   3   4        0.02        1.68      1.94 o 
  -4   3   4      202.86      278.89     37.59 o 
  -3   3   4      265.25      283.52     22.70 o 
  -2   3   4       61.40       67.87      6.97 o 
  -1   3   4       81.32       89.09      3.60 o 
   0   3   4      717.35      705.89     13.67 o 
   1   3   4      133.34      119.23      5.11 o 
   2   3   4      979.77      888.91     21.14 o 
   3   3   4       73.68       88.33     10.75 o 
   4   3   4       41.67       53.55      5.03 o 
   5   3   4       37.62       40.17      4.83 o 
   6   3   4      150.24      159.99      9.83 o 
   7   3   4       81.05       95.18      9.28 o 
   8   3   4        0.32        2.30      3.28 o 
   9   3   4       21.43       21.09      6.62 o 
  10   3   4        4.72        5.59      6.89 o 
  11   3   4        4.95       12.34     24.93 o 
 -10   4   4        1.91        5.84     12.94 o 
  -9   4   4        9.68        0.00      6.94 o 
  -8   4   4        2.09        0.00      3.72 o 
  -7   4   4       25.79       44.81      7.42 o 
  -6   4   4       47.08       51.37      5.91 o 
  -5   4   4        1.42        0.00      1.80 o 
  -4   4   4        2.47        2.91      1.93 o 
  -3   4   4      115.46       98.97     20.11 o 
  -2   4   4       44.68       43.00      5.91 o 
  -1   4   4      275.73      294.54      6.91 o 
   0   4   4      477.01      458.88     11.04 o 
   1   4   4      160.27      145.82      6.78 o 
   2   4   4      526.22      524.78     14.59 o 
   3   4   4        5.14       22.14     11.40 o 
   4   4   4      392.79      431.41     19.51 o 
   5   4   4        2.08        7.01      3.56 o 
   6   4   4        1.19        5.20      3.61 o 
   7   4   4        1.63        6.21      4.35 o 
   8   4   4        0.42        1.55      3.72 o 
   9   4   4        1.95        0.38      4.80 o 
  10   4   4        7.44        0.00      7.87 o 
  11   4   4        1.15        5.94     14.79 o 
 -10   5   4        0.33       13.95     11.70 o 
  -9   5   4        0.40        0.00     10.02 o 
  -8   5   4        3.82        0.00      7.79 o 
  -7   5   4       50.22       43.57      7.24 o 
  -6   5   4      104.46       94.60     11.79 o 
  -5   5   4      169.50      166.25     16.67 o 
  -4   5   4        1.00        0.00      3.10 o 
  -3   5   4       30.49       34.35      4.69 o 
  -2   5   4       18.71       17.45      1.99 o 
  -1   5   4     1025.35     1005.12     20.09 o 
   0   5   4     1251.18     1270.66     26.24 o 
   1   5   4      670.05      606.97     15.78 o 
   2   5   4      986.97      881.34    107.52 o 
   3   5   4      150.04      145.66     10.72 o 
   4   5   4       55.20       36.40     11.28 o 
   5   5   4        3.47        5.11      3.14 o 
   6   5   4        7.45        5.09      3.71 o 
   7   5   4        0.60        0.00      4.26 o 
   8   5   4       40.59       35.70     18.22 o 
   9   5   4        4.63        0.00      4.30 o 
  10   5   4       22.12        5.29     13.19 o 
  -9   6   4        0.80        5.03      9.59 o 
  -8   6   4        8.84       12.46      8.73 o 
  -7   6   4       50.69       69.06     14.58 o 
  -6   6   4      112.45       98.12     15.97 o 
  -5   6   4       50.15       46.91      4.38 o 
  -4   6   4       52.27       43.02      4.31 o 
  -3   6   4       62.41       65.90      6.53 o 
  -2   6   4       43.79       35.58      7.38 o 
  -1   6   4        0.85        1.14      1.93 o 
   0   6   4      375.39      373.99     11.63 o 
   1   6   4      251.88      270.17     11.79 o 
   2   6   4     1335.44     1265.50     42.61 o 
   3   6   4      348.00      347.57     12.70 o 
   4   6   4       45.37       52.09      8.71 o 
   5   6   4        0.00        6.58      6.37 o 
   6   6   4       22.55       28.38      5.70 o 
   7   6   4       43.61       40.70      6.58 o 
   8   6   4       75.50       58.80      9.44 o 
   9   6   4       42.56       41.64     11.78 o 
  10   6   4       74.06       96.24     27.32 o 
  -9   7   4        0.30        4.30     11.99 o 
  -8   7   4       26.55       13.14      9.55 o 
  -7   7   4        1.85        6.84      9.18 o 
  -6   7   4       20.01       18.45      3.99 o 
  -5   7   4       26.84       39.91      9.91 o 
  -4   7   4        1.35        0.00      1.75 o 
  -3   7   4       23.18       23.27      3.11 o 
  -2   7   4        0.05        0.13      2.27 o 
  -1   7   4       53.34       57.47      5.59 o 
   0   7   4        2.57        0.00      2.17 o 
   1   7   4        0.05        1.43      4.35 o 
   2   7   4      126.37      113.98      6.84 o 
   3   7   4      450.50      464.97     15.27 o 
   4   7   4      418.96      432.56     17.13 o 
   5   7   4      223.28      217.89     11.26 o 
   6   7   4       35.46       33.22      5.40 o 
   7   7   4       17.52       16.50     19.13 o 
   8   7   4      103.64      105.07     21.58 o 
   9   7   4       38.65       41.66     11.94 o 
  10   7   4       41.05       24.25     13.05 o 
  -9   8   4        1.78        5.20     12.39 o 
  -8   8   4       19.85       24.56     12.95 o 
  -7   8   4       34.58       32.73     17.76 o 
  -6   8   4        1.95        5.32      7.44 o 
  -5   8   4        0.07        1.58      2.66 o 
  -4   8   4       12.57       11.89      8.63 o 
  -3   8   4        1.02        2.40      5.80 o 
  -2   8   4        7.54       13.47      7.18 o 
  -1   8   4        6.64        3.37      2.83 o 
   0   8   4       84.50       90.81      8.11 o 
   1   8   4      113.14      141.53     20.16 o 
   2   8   4        0.45        0.00      2.68 o 
   3   8   4       22.23       20.74      5.84 o 
   4   8   4      169.72      186.59     10.70 o 
   5   8   4      113.93       98.72     13.75 o 
   6   8   4       59.11       48.34     11.07 o 
   7   8   4        0.91        0.00      7.17 o 
   8   8   4        3.47       43.19     30.97 o 
   9   8   4        5.98       12.36     10.65 o 
  -8   9   4        0.29        7.19      8.98 o 
  -7   9   4        5.02       12.62     10.93 o 
  -6   9   4        0.19        1.93      6.58 o 
  -5   9   4        0.06        0.00      6.47 o 
  -4   9   4       41.82       43.36      5.47 o 
  -3   9   4      172.43      150.99     17.32 o 
  -2   9   4      384.36      359.44     22.83 o 
  -1   9   4      103.39       91.67     12.80 o 
   0   9   4       83.20       73.77      7.65 o 
   1   9   4       91.94       92.73     11.14 o 
   2   9   4       12.79       13.65      3.82 o 
   3   9   4      205.53      178.08      9.99 o 
   4   9   4      109.74       96.07     15.39 o 
   5   9   4        2.05        6.90      6.72 o 
   6   9   4        5.08        0.00      4.90 o 
   7   9   4        3.93        0.00      6.71 o 
   8   9   4        0.14        0.00      8.70 o 
   9   9   4        2.68        0.00      8.96 o 
  -7  10   4        0.09        0.00      8.99 o 
  -6  10   4        8.13       18.91     11.42 o 
  -5  10   4       17.38       24.82      8.92 o 
  -4  10   4       29.32       34.28      5.87 o 
  -3  10   4      113.37      115.52      9.03 o 
  -2  10   4       92.98       94.13      8.93 o 
  -1  10   4       68.97       60.30     13.90 o 
   0  10   4      180.36      192.73     12.85 o 
   1  10   4        8.12        2.90      4.32 o 
   2  10   4        1.01        1.98      3.91 o 
   3  10   4        2.44        0.00      6.62 o 
   4  10   4       23.83       19.47      9.77 o 
   5  10   4       18.68       23.80     10.93 o 
   6  10   4        2.29       14.17      9.09 o 
   7  10   4        1.87        0.00     11.09 o 
   8  10   4       11.00      119.66     81.47 o 
  -7  11   4        0.03        0.00      8.50 o 
  -6  11   4        0.53        5.05      6.62 o 
  -5  11   4       12.25        3.11      5.74 o 
  -4  11   4       54.58       73.77     17.98 o 
  -3  11   4        3.78        0.00      3.12 o 
  -2  11   4        1.10        0.29      3.45 o 
  -1  11   4        4.91       34.47     20.44 o 
   0  11   4        0.05        0.00      2.68 o 
   1  11   4        0.67        5.11      3.42 o 
   2  11   4        2.77        9.54      6.58 o 
   3  11   4        1.44        0.00      7.06 o 
   4  11   4        3.19        0.00      8.11 o 
   5  11   4        0.01        1.00      6.79 o 
   6  11   4       10.14        2.74      8.17 o 
   7  11   4        0.85        1.38      7.91 o 
   8  11   4       22.26       25.83     33.84 o 
  -6  12   4        0.27        0.00      7.48 o 
  -5  12   4        0.44        0.00      6.08 o 
  -4  12   4        2.68        0.89      6.70 o 
  -3  12   4       11.54       18.44      5.92 o 
  -2  12   4        8.22        9.09      5.39 o 
  -1  12   4        0.85        1.87      5.13 o 
   0  12   4        9.35        2.19      3.21 o 
   1  12   4       10.44       16.21      7.87 o 
   2  12   4        1.39        0.00     12.39 o 
   3  12   4        1.38        1.40      6.80 o 
   4  12   4        1.06        1.09      6.85 o 
   5  12   4        4.62        4.18      8.10 o 
   6  12   4        2.22        0.00      6.01 o 
   7  12   4       13.77        6.86     11.23 o 
  -4  13   4        6.33        0.40      6.81 o 
  -3  13   4        2.11        0.00      5.99 o 
  -2  13   4        1.24        2.17      4.56 o 
  -1  13   4        0.05        2.22      4.16 o 
   0  13   4       23.65       31.24     16.18 o 
   1  13   4        1.71        4.31      6.74 o 
   2  13   4        0.21        0.00      8.30 o 
   3  13   4        1.22        6.49      7.54 o 
   4  13   4        1.31        0.00      7.29 o 
   5  13   4        1.31        0.00      8.71 o 
   6  13   4        0.07        4.70      8.16 o 
  -3  14   4        0.82        0.00      6.58 o 
  -2  14   4        1.78       66.89     24.53 o 
  -1  14   4        3.55       15.28      9.52 o 
   0  14   4        1.52        0.05     11.54 o 
   1  14   4        4.66       13.50     10.19 o 
   2  14   4        0.61        1.90      7.52 o 
   3  14   4        0.15        7.30     10.29 o 
   4  14   4        2.88       17.26     16.98 o 
  -1 -13   5        5.43        0.41      5.58 o 
   0 -13   5        0.46        2.34      7.70 o 
   1 -13   5        0.26       46.76     20.63 o 
  -4 -12   5        1.92        1.85      7.27 o 
  -3 -12   5        3.87        0.00      6.35 o 
  -2 -12   5        1.55        0.00      7.22 o 
  -1 -12   5        0.35        6.11      7.08 o 
   0 -12   5        4.97        0.00      6.85 o 
   1 -12   5       21.04       17.50      8.81 o 
   2 -12   5        1.10        5.39     10.79 o 
   3 -12   5        0.02        2.70      6.88 o 
   4 -12   5        7.29       13.84     16.18 o 
  -5 -11   5        4.13       31.58     30.65 o 
  -4 -11   5        0.09        9.75      8.18 o 
  -3 -11   5        4.43        5.84      8.39 o 
  -2 -11   5        4.30        6.37      8.14 o 
  -1 -11   5        1.57        7.47      6.86 o 
   0 -11   5        3.24        2.42      9.12 o 
   1 -11   5        1.34        0.00      4.64 o 
   2 -11   5        1.32        4.54      6.20 o 
   3 -11   5       26.59       40.97     29.85 o 
   4 -11   5        1.49        2.96      6.48 o 
   5 -11   5        2.35       20.89     15.16 o 
  -6 -10   5       10.04        5.57     10.43 o 
  -5 -10   5       18.56       12.78     14.14 o 
  -4 -10   5        8.69        0.00      6.47 o 
  -3 -10   5        7.82       10.00     10.39 o 
  -2 -10   5        1.99        0.00      6.92 o 
  -1 -10   5       39.61       59.32     11.36 o 
   0 -10   5        4.24        0.45      3.30 o 
   1 -10   5        4.40        5.68      4.58 o 
   2 -10   5       47.09       51.87      8.91 o 
   3 -10   5        5.30        0.00     10.19 o 
   4 -10   5        3.30       12.83      9.18 o 
   5 -10   5        0.85       12.17     12.99 o 
   6 -10   5        2.84        3.27      5.15 o 
  -7  -9   5        3.32       34.09     23.05 o 
  -6  -9   5        6.09        1.83      7.51 o 
  -5  -9   5       16.41       10.73     16.53 o 
  -4  -9   5       17.08        9.20      8.98 o 
  -3  -9   5        0.00        0.00      6.41 o 
  -2  -9   5        0.96        0.00      6.09 o 
  -1  -9   5       89.52       75.83     11.62 o 
   0  -9   5        0.61        0.00      3.82 o 
   1  -9   5        2.51        0.00      3.47 o 
   2  -9   5        0.04        0.00      6.89 o 
   3  -9   5       17.61       18.94      5.83 o 
   4  -9   5        0.80        6.35      5.11 o 
   5  -9   5        0.46       11.91      7.82 o 
   6  -9   5        6.51       10.22      8.30 o 
   7  -9   5        5.94        0.00      5.70 o 
  -8  -8   5        0.90        0.00     14.16 o 
  -7  -8   5        2.40        1.52      8.02 o 
  -6  -8   5        0.10        0.00      6.77 o 
  -5  -8   5        1.18        0.00      8.39 o 
  -4  -8   5       44.19       66.20     14.03 o 
  -3  -8   5        1.40        0.25      4.29 o 
  -2  -8   5       85.36       95.45     12.70 o 
  -1  -8   5      202.04      179.57     10.04 o 
   0  -8   5       11.27       11.08      4.32 o 
   1  -8   5       30.66       32.98      7.59 o 
   2  -8   5        1.30        0.00      3.91 o 
   3  -8   5       20.25       15.38      8.50 o 
   4  -8   5        3.12        3.50      7.34 o 
   5  -8   5        0.00        1.55      5.60 o 
   6  -8   5        0.19        6.77      8.27 o 
   7  -8   5        7.03        7.33     10.02 o 
   8  -8   5        3.55        0.00      7.05 o 
  -9  -7   5        0.43        0.00      6.82 o 
  -8  -7   5        0.76        0.00      8.35 o 
  -7  -7   5        0.00        0.00      6.67 o 
  -6  -7   5        3.82       13.95      9.22 o 
  -5  -7   5      176.97      192.18     22.36 o 
  -4  -7   5       57.14       54.27     12.36 o 
  -3  -7   5       79.40       91.25     11.60 o 
  -2  -7   5       12.58       14.79     10.64 o 
  -1  -7   5        9.85       14.31      3.97 o 
   0  -7   5       64.85       62.06      7.73 o 
   1  -7   5       35.33       40.15      6.47 o 
   2  -7   5       69.16       70.58     12.17 o 
   3  -7   5       42.43       41.39      5.75 o 
   4  -7   5        0.83        0.06     10.44 o 
   5  -7   5       25.94       36.85     10.42 o 
   6  -7   5        4.08        0.00     11.56 o 
   7  -7   5       11.73       31.89     14.84 o 
   8  -7   5        0.03        3.72      7.92 o 
  -9  -6   5        9.71        9.19     11.31 o 
  -8  -6   5        0.88        4.58      7.76 o 
  -7  -6   5        7.46        1.05      6.14 o 
  -6  -6   5        0.18        0.00      9.89 o 
  -5  -6   5      104.91      133.60     17.85 o 
  -4  -6   5       10.04       11.31      6.26 o 
  -3  -6   5        0.08        1.78      2.45 o 
  -2  -6   5       58.39       55.98      6.42 o 
  -1  -6   5       28.23       33.51      5.11 o 
   0  -6   5      141.43      149.75     10.21 o 
   1  -6   5        5.54       13.52      3.99 o 
   2  -6   5       44.39       41.63      5.89 o 
   3  -6   5       21.07       18.36      5.72 o 
   4  -6   5        3.23        1.98      5.94 o 
   5  -6   5      115.15      102.41     13.58 o 
   6  -6   5        3.02        5.38      6.76 o 
   7  -6   5        6.06       28.19      9.75 o 
   8  -6   5        2.01        9.87      9.49 o 
   9  -6   5        0.33        2.68      8.18 o 
  -9  -5   5        2.36        0.00      7.77 o 
  -8  -5   5        0.08        0.25      4.90 o 
  -7  -5   5        4.92       10.69      9.15 o 
  -6  -5   5       31.68       41.83     10.59 o 
  -5  -5   5       18.33       16.97      9.33 o 
  -4  -5   5       51.01       52.55      5.27 o 
  -3  -5   5       20.19       19.22      3.51 o 
  -2  -5   5       61.84       76.03      9.69 o 
  -1  -5   5      214.53      216.81      9.91 o 
   0  -5   5        7.32        6.26      5.38 o 
   1  -5   5       41.78       27.41      4.05 o 
   2  -5   5       28.73       33.49      4.40 o 
   3  -5   5      253.80      258.31     11.59 o 
   4  -5   5      190.58      179.67     17.79 o 
   5  -5   5      616.02      583.93     33.79 o 
   6  -5   5      230.34      244.14     30.95 o 
   7  -5   5        7.66       32.76     13.14 o 
   8  -5   5        0.24       33.36     26.82 o 
   9  -5   5        2.14        0.00      9.19 o 
 -10  -4   5        7.12       41.59     17.82 o 
  -9  -4   5        0.03        0.00      8.15 o 
  -8  -4   5        0.23       12.73      9.81 o 
  -7  -4   5        0.13        0.15      4.99 o 
  -6  -4   5        4.00        5.71      3.24 o 
  -5  -4   5        3.55        0.73      2.40 o 
  -4  -4   5        1.36        8.51      2.92 o 
  -3  -4   5       28.17       32.45      3.91 o 
  -2  -4   5       23.09       23.19      3.77 o 
  -1  -4   5        0.00        2.64      2.50 o 
   0  -4   5       16.34       18.83      4.17 o 
   1  -4   5      784.50      811.97     29.44 o 
   2  -4   5     1046.36     1071.57     35.77 o 
   3  -4   5     1750.78     1721.73     34.17 o 
   4  -4   5       16.11        5.66      5.17 o 
   5  -4   5      396.74      362.51     23.61 o 
   6  -4   5      166.29      173.12     28.90 o 
   7  -4   5       16.77       17.06      9.94 o 
   8  -4   5        5.17       28.52     21.20 o 
   9  -4   5        7.94        8.45      8.41 o 
  10  -4   5        2.15        0.00      6.81 o 
 -10  -3   5       17.55       24.47     16.93 o 
  -9  -3   5       31.97       18.88     15.49 o 
  -8  -3   5        2.45        2.76      4.34 o 
  -7  -3   5       70.36       67.50      7.89 o 
  -6  -3   5      462.91      482.30     21.12 o 
  -5  -3   5       15.24       17.15      4.19 o 
  -4  -3   5      138.07      143.94      7.91 o 
  -3  -3   5      130.92      148.16      7.35 o 
  -2  -3   5       56.90       57.89      5.07 o 
  -1  -3   5      687.78      724.32     18.61 o 
   0  -3   5      126.19      160.41      9.56 o 
   1  -3   5       23.36       36.30      7.98 o 
   2  -3   5     1317.23     1406.89     29.13 o 
   3  -3   5      193.33      194.13      8.72 o 
   4  -3   5      281.09      279.67     17.54 o 
   5  -3   5       79.30       90.57     11.64 o 
   6  -3   5       69.53       76.37     12.67 o 
   7  -3   5       10.58        6.05     10.27 o 
   8  -3   5        0.03        0.00      9.17 o 
   9  -3   5        0.92        4.83      7.46 o 
  10  -3   5        0.12       23.44     13.03 o 
 -10  -2   5        0.35        6.94      8.36 o 
  -9  -2   5       26.07       32.84     12.03 o 
  -8  -2   5       51.59       53.03      9.96 o 
  -7  -2   5      124.49      111.76     11.12 o 
  -6  -2   5     1097.66     1055.12     36.20 o 
  -5  -2   5       91.02      100.47      7.98 o 
  -4  -2   5      101.01      104.95      6.96 o 
  -3  -2   5       33.03       46.93      9.74 o 
  -2  -2   5      475.93      496.33     14.25 o 
  -1  -2   5       55.64       51.48      4.41 o 
   0  -2   5      837.16      848.10     20.03 o 
   1  -2   5       66.68       63.59      4.36 o 
   2  -2   5        1.18        5.14      8.64 o 
   3  -2   5       39.67       45.65      6.96 o 
   4  -2   5       32.32       34.90      9.84 o 
   5  -2   5        1.56       20.44     10.84 o 
   6  -2   5        8.66       14.28      8.72 o 
   7  -2   5      106.94       88.93     14.99 o 
   8  -2   5        6.59        0.00      8.66 o 
   9  -2   5        2.68        8.42     19.61 o 
  10  -2   5        9.31       33.31     15.21 o 
 -10  -1   5        0.42        0.00      5.80 o 
  -9  -1   5        5.61        0.97      5.34 o 
  -8  -1   5        4.66        0.00      5.20 o 
  -7  -1   5      510.54      452.45     22.51 o 
  -6  -1   5      104.37       97.98      9.06 o 
  -5  -1   5       44.69       46.01      9.24 o 
  -4  -1   5      193.75      208.07     12.95 o 
  -3  -1   5       22.71       62.74     28.22 o 
  -2  -1   5     1215.27     1260.18     36.29 o 
  -1  -1   5        7.59       11.62      2.62 o 
   0  -1   5      327.35      328.42     10.02 o 
   1  -1   5     2166.19     2236.40     40.68 o 
   2  -1   5       59.47       54.82      3.36 o 
   3  -1   5      548.61      595.62     18.28 o 
   4  -1   5        5.15        6.77      5.04 o 
   5  -1   5      103.85      113.50     13.63 o 
   6  -1   5      110.13       99.73     14.50 o 
   7  -1   5       32.04       37.49     12.04 o 
   8  -1   5        9.82       32.15      9.94 o 
   9  -1   5       21.49       28.54     13.55 o 
  10  -1   5        3.97       10.11     11.61 o 
 -10   0   5        2.64        0.00      5.30 o 
  -9   0   5        0.01       14.48      9.69 o 
  -8   0   5        3.32        5.76      4.74 o 
  -7   0   5        2.52       12.54     11.53 o 
  -6   0   5      132.15      139.86     12.42 o 
  -5   0   5        0.12        0.00      3.03 o 
  -4   0   5      111.44      115.30      6.54 o 
  -3   0   5      209.39      237.46     15.36 o 
  -2   0   5      495.88      495.39     13.50 o 
  -1   0   5      165.09      176.14      5.65 o 
   0   0   5      868.12      878.85     24.28 o 
   1   0   5       60.42       74.06      4.16 o 
   2   0   5     2121.92     2552.16     74.74 o 
   3   0   5     1501.08     1395.81    137.97 o 
   4   0   5       80.63       90.67     12.04 o 
   5   0   5      117.84      144.31     13.03 o 
   6   0   5       46.93       43.62      9.20 o 
   7   0   5        1.82        3.14     11.11 o 
   8   0   5        4.37        0.00     10.66 o 
   9   0   5        4.78        6.44      9.18 o 
  10   0   5       11.84       15.07     11.83 o 
  11   0   5        0.93       17.77     11.92 o 
 -10   1   5        0.07       29.29     12.75 o 
  -9   1   5        0.00        2.77      6.91 o 
  -8   1   5        6.41        6.07      4.72 o 
  -7   1   5       19.16       25.99      6.25 o 
  -6   1   5       43.14       38.33      5.80 o 
  -5   1   5       14.28       12.99      3.33 o 
  -4   1   5      237.30      267.13      9.57 o 
  -3   1   5      896.22      930.89     26.00 o 
  -2   1   5     2117.81     2180.24     33.96 o 
  -1   1   5      187.73      210.65     35.14 o 
   0   1   5       12.40       18.15      5.57 o 
   1   1   5       60.97       56.12      4.82 o 
   2   1   5      121.10      121.52      6.98 o 
   3   1   5       96.70      110.58     10.42 o 
   4   1   5       65.94       72.52      4.47 o 
   5   1   5       12.78       12.31      6.82 o 
   6   1   5        1.54        5.81      2.54 o 
   7   1   5       26.23       23.97      9.74 o 
   8   1   5        1.04        2.42      6.76 o 
   9   1   5        0.76        0.85      9.39 o 
  10   1   5        9.69        6.49      9.97 o 
  11   1   5        1.05       12.56     12.47 o 
 -10   2   5        2.22       16.75     10.07 o 
  -9   2   5       10.46       21.49      9.47 o 
  -8   2   5       14.44       11.61      6.07 o 
  -7   2   5       75.74       92.73     11.34 o 
  -6   2   5       67.22       74.58     11.10 o 
  -5   2   5      100.96      101.29      5.98 o 
  -4   2   5        3.33        3.63      1.81 o 
  -3   2   5      292.16      270.80     18.40 o 
  -2   2   5      485.22      560.62     20.88 o 
  -1   2   5      751.63      700.82     11.55 o 
   0   2   5      516.07      505.04     22.60 o 
   1   2   5      424.05      446.02     15.89 o 
   2   2   5      203.71      222.74      8.67 o 
   3   2   5       36.82       20.35      7.73 o 
   4   2   5        6.06        5.09      4.20 o 
   5   2   5       65.58       70.64      6.97 o 
   6   2   5       68.84       50.24     14.23 o 
   7   2   5        4.59        6.38     10.44 o 
   8   2   5       14.05       10.72      8.81 o 
   9   2   5       19.88        7.12      8.28 o 
  10   2   5        0.49        2.21      8.33 o 
  11   2   5        5.55        7.39     10.61 o 
 -10   3   5        0.53       32.60     12.02 o 
  -9   3   5        1.14        2.96      7.94 o 
  -8   3   5       19.93       28.40     17.13 o 
  -7   3   5        0.22        3.76      2.98 o 
  -6   3   5       74.36       64.76     14.09 o 
  -5   3   5       10.33        7.51      2.46 o 
  -4   3   5       28.33       46.61      7.86 o 
  -3   3   5        5.06        7.00      4.79 o 
  -2   3   5       23.55       19.77      4.53 o 
  -1   3   5      444.34      435.71     10.80 o 
   0   3   5        1.41        7.32      6.54 o 
   1   3   5       28.29       35.30      5.42 o 
   2   3   5      124.52      144.38      8.66 o 
   3   3   5        0.55        0.09      2.10 o 
   4   3   5       18.03       26.48      5.86 o 
   5   3   5        2.48        1.74      4.68 o 
   6   3   5       13.67       17.35      4.97 o 
   7   3   5       29.70       23.84      5.63 o 
   8   3   5        4.82       19.29      6.47 o 
   9   3   5        3.38        0.00     10.59 o 
  10   3   5        0.62        0.00      9.35 o 
  11   3   5       16.45       48.20     22.73 o 
 -10   4   5        0.58        8.34      8.12 o 
  -9   4   5        1.59        0.14     10.22 o 
  -8   4   5       45.01       37.72      8.87 o 
  -7   4   5        0.00       16.12     21.20 o 
  -6   4   5        0.82        0.00      6.44 o 
  -5   4   5        8.77       25.72     18.21 o 
  -4   4   5       64.28       83.26     10.49 o 
  -3   4   5        1.89        6.55      4.23 o 
  -2   4   5      148.34      149.15     10.46 o 
  -1   4   5       50.64       41.54      5.72 o 
   0   4   5      135.58      138.07      5.50 o 
   1   4   5     1217.26     1260.05     29.63 o 
   2   4   5     1168.04     1234.53     29.57 o 
   3   4   5        0.15        0.45      2.16 o 
   4   4   5       36.59       43.15      5.48 o 
   5   4   5       18.56       26.52      5.57 o 
   6   4   5       38.23       57.25      7.25 o 
   7   4   5        3.93       13.99      8.07 o 
   8   4   5        2.63       13.90      8.53 o 
   9   4   5       21.02       32.85     12.93 o 
  10   4   5        0.10        1.56      7.23 o 
 -10   5   5        1.66        1.73     10.64 o 
  -9   5   5        0.07       10.10      7.95 o 
  -8   5   5        5.14        3.91     13.59 o 
  -7   5   5      129.09      138.65     16.83 o 
  -6   5   5      105.44       87.10     12.79 o 
  -5   5   5       91.52       87.05     12.38 o 
  -4   5   5       98.78      114.02     12.10 o 
  -3   5   5       66.09       57.86      8.66 o 
  -2   5   5        1.90        3.11      2.32 o 
  -1   5   5        0.60        0.00      2.02 o 
   0   5   5      145.98      134.10      7.86 o 
   1   5   5     2966.45     2958.18     58.59 o 
   2   5   5      124.05      138.73      8.05 o 
   3   5   5       21.04       22.40      4.06 o 
   4   5   5        2.88        0.00      3.16 o 
   5   5   5        8.54       24.59      5.64 o 
   6   5   5       60.05       95.57      9.46 o 
   7   5   5       15.83       18.67      8.03 o 
   8   5   5        0.04        0.00      4.42 o 
   9   5   5       13.55       13.19      8.60 o 
  10   5   5        1.87        0.00     13.04 o 
  -9   6   5        0.22        3.72      6.83 o 
  -8   6   5        0.39        7.20      8.79 o 
  -7   6   5       14.77       12.16      8.17 o 
  -6   6   5       57.72       59.58     10.65 o 
  -5   6   5       48.20       50.72     18.93 o 
  -4   6   5        4.02        0.00      6.94 o 
  -3   6   5      134.53      139.01     12.91 o 
  -2   6   5        0.78        0.00      1.27 o 
  -1   6   5       76.66       75.05      4.59 o 
   0   6   5       54.72       60.95      5.30 o 
   1   6   5       77.89       67.71      5.59 o 
   2   6   5      198.30      190.80      9.29 o 
   3   6   5      206.17      176.00     16.64 o 
   4   6   5        7.95        0.00      3.55 o 
   5   6   5       20.32       28.62      9.29 o 
   6   6   5      100.35       77.52     18.86 o 
   7   6   5       20.81       22.62      5.84 o 
   8   6   5        6.91       11.74      5.47 o 
   9   6   5        9.62       44.70     11.46 o 
  10   6   5        5.26       13.89     16.48 o 
  -9   7   5        0.25       17.52     10.05 o 
  -8   7   5        3.68       14.53     14.61 o 
  -7   7   5        6.74       27.26     10.24 o 
  -6   7   5        0.49        0.57      4.32 o 
  -5   7   5       25.83       29.59      9.14 o 
  -4   7   5       18.44       33.26     10.17 o 
  -3   7   5       13.02       15.75     10.82 o 
  -2   7   5        4.71        5.62      2.33 o 
  -1   7   5       16.79       19.45      5.84 o 
   0   7   5       65.97       79.39      5.98 o 
   1   7   5       73.30       76.05     16.10 o 
   2   7   5       10.49       12.62      3.98 o 
   3   7   5        0.25        5.46      5.38 o 
   4   7   5      154.21      152.79     22.65 o 
   5   7   5      203.87      204.86     20.02 o 
   6   7   5        0.00       15.57      6.19 o 
   7   7   5        1.10        0.00      3.95 o 
   8   7   5       13.17        2.69      6.29 o 
   9   7   5       20.49       39.66     12.14 o 
  10   7   5       16.30       42.71     22.88 o 
  -8   8   5        8.81        1.82      6.97 o 
  -7   8   5        1.35        0.58      6.37 o 
  -6   8   5        0.54        9.17      7.94 o 
  -5   8   5       82.53       66.00     12.77 o 
  -4   8   5      217.07      202.80     21.66 o 
  -3   8   5        9.33        7.24      2.97 o 
  -2   8   5       20.79       23.73      4.01 o 
  -1   8   5       23.59       31.91      5.73 o 
   0   8   5       42.18       46.37      5.65 o 
   1   8   5      203.43      181.57     10.48 o 
   2   8   5        1.49        1.19      4.02 o 
   3   8   5       88.13      108.24     12.19 o 
   4   8   5       65.87       70.59      7.53 o 
   5   8   5       88.37       58.27     11.50 o 
   6   8   5       91.79       85.07     15.33 o 
   7   8   5        0.07        0.00     13.06 o 
   8   8   5        4.12        5.26      7.69 o 
   9   8   5        5.01        7.31      9.10 o 
  -8   9   5        1.07       37.25     31.37 o 
  -7   9   5       26.89       34.70     13.03 o 
  -6   9   5        3.93        7.40      6.69 o 
  -5   9   5      136.18      160.28     18.90 o 
  -4   9   5      183.52      213.18     23.42 o 
  -3   9   5        2.52        5.75      2.95 o 
  -2   9   5      102.96      101.16      7.91 o 
  -1   9   5       41.79       36.14     10.10 o 
   0   9   5        0.33        0.00      3.59 o 
   1   9   5       36.12       23.62      6.31 o 
   2   9   5       81.58       66.76      6.48 o 
   3   9   5      133.47      123.62     13.86 o 
   4   9   5       33.61       35.79      6.71 o 
   5   9   5        7.92        7.76      6.39 o 
   6   9   5        0.29        1.77      8.82 o 
   7   9   5        2.75        4.85      8.26 o 
   8   9   5        6.79       64.89     46.26 o 
   9   9   5        7.89       21.06     13.22 o 
  -7  10   5        0.58       13.76     10.41 o 
  -6  10   5        0.00        3.93      6.21 o 
  -5  10   5       26.76       41.81     12.45 o 
  -4  10   5        1.08       22.46     34.19 o 
  -3  10   5       18.15       14.44      6.55 o 
  -2  10   5        5.19        8.58      8.17 o 
  -1  10   5       58.92       52.43      7.03 o 
   0  10   5       10.63       14.79      6.50 o 
   1  10   5        5.25        6.10      3.83 o 
   2  10   5        7.15        8.79      6.32 o 
   3  10   5       12.63       26.86      7.20 o 
   4  10   5        0.19        3.30      5.31 o 
   5  10   5       55.95       41.90     10.26 o 
   6  10   5        1.67        5.16      8.31 o 
   7  10   5        1.48        7.07      9.65 o 
   8  10   5        1.02       24.13     17.38 o 
  -6  11   5        3.97        0.00      6.24 o 
  -5  11   5        0.19        9.57      9.73 o 
  -4  11   5       15.60        7.03      9.26 o 
  -3  11   5       13.58       21.62     16.81 o 
  -2  11   5        1.40        0.00      3.07 o 
  -1  11   5        3.56        2.36      3.62 o 
   0  11   5        5.59        6.06      4.10 o 
   1  11   5        6.27        0.00      3.31 o 
   2  11   5        1.09        3.59      4.37 o 
   3  11   5        2.53        6.22      7.67 o 
   4  11   5       16.70       19.53      9.05 o 
   5  11   5       32.47       23.02     19.26 o 
   6  11   5        2.05        0.62      6.89 o 
   7  11   5        1.75        0.00      9.54 o 
  -5  12   5        0.99        0.00      9.57 o 
  -4  12   5        0.01        8.32     10.17 o 
  -3  12   5        0.56        0.80      5.82 o 
  -2  12   5        0.87        4.08      4.27 o 
  -1  12   5        1.51        3.83      4.50 o 
   0  12   5       25.92       34.21      6.64 o 
   1  12   5        2.25        0.00      6.05 o 
   2  12   5        0.17        9.91      8.53 o 
   3  12   5        0.02        0.00      6.12 o 
   4  12   5       15.71        5.78      8.65 o 
   5  12   5        0.06        0.00      6.52 o 
   6  12   5        0.59        0.00      9.03 o 
   7  12   5        0.07        3.57      9.73 o 
  -4  13   5        0.24        0.00      9.17 o 
  -3  13   5        5.83        4.27      8.00 o 
  -2  13   5        0.11        0.91      5.36 o 
  -1  13   5        0.11        5.35      5.53 o 
   0  13   5        0.90        5.11      5.03 o 
   1  13   5        0.19       16.96      9.80 o 
   2  13   5        0.08        1.28      6.69 o 
   3  13   5        0.24        5.51      8.91 o 
   4  13   5        1.35       31.18     13.01 o 
   5  13   5        1.12       13.16     11.37 o 
  -2  14   5        1.16        4.89      7.78 o 
  -1  14   5        0.93        0.65     10.14 o 
   0  14   5        0.09        0.00      8.50 o 
   1  14   5        0.01        0.00      7.24 o 
   2  14   5        3.26       15.49     11.18 o 
   3  14   5        0.08        2.98      9.92 o 
   4  14   5        0.22        3.35     13.49 o 
  -3 -12   6        0.01        4.36      8.15 o 
  -2 -12   6       14.49       30.69     19.33 o 
  -1 -12   6        0.05        0.00      8.77 o 
   0 -12   6        8.12        9.16      9.10 o 
   1 -12   6        0.04        0.00     11.29 o 
  -5 -11   6        6.58       11.10     12.36 o 
  -4 -11   6        0.47        0.00      9.69 o 
  -3 -11   6        8.00        0.00     10.29 o 
  -2 -11   6        1.11        0.00      5.85 o 
  -1 -11   6        9.78        5.05      7.83 o 
   0 -11   6        3.66        7.19      7.98 o 
   1 -11   6        8.97        5.36      6.75 o 
   2 -11   6        0.35        0.00      9.54 o 
   3 -11   6        5.68        5.23      7.54 o 
   4 -11   6        4.18        0.00      7.13 o 
  -6 -10   6        0.01        0.00      8.11 o 
  -5 -10   6        1.73        0.00      8.35 o 
  -4 -10   6        3.56       10.15     17.38 o 
  -3 -10   6        0.01       12.91     14.29 o 
  -2 -10   6       10.94        0.00      7.69 o 
  -1 -10   6       21.26       22.27     15.34 o 
   0 -10   6        3.62        0.00      6.66 o 
   1 -10   6        4.58        2.25      4.28 o 
   2 -10   6        0.04        1.52      3.89 o 
   3 -10   6        1.56        5.84      6.71 o 
   4 -10   6        2.53        1.51      6.99 o 
   5 -10   6        0.09        0.00      5.46 o 
   6 -10   6        7.10       23.77     15.64 o 
  -7  -9   6        0.53        4.25      9.48 o 
  -6  -9   6        9.02        2.99      8.32 o 
  -5  -9   6        4.10       12.84     13.36 o 
  -4  -9   6        0.08        5.48      7.34 o 
  -3  -9   6        4.74        1.25      7.34 o 
  -2  -9   6       13.03       23.89      8.09 o 
  -1  -9   6       18.50       14.01      7.40 o 
   0  -9   6       29.97       39.04      7.41 o 
   1  -9   6        8.90        8.24      4.74 o 
   2  -9   6        1.96       11.39     10.58 o 
   3  -9   6        3.45        0.00      7.52 o 
   4  -9   6        0.68        4.75      5.42 o 
   5  -9   6        1.46       26.91     16.33 o 
   6  -9   6        9.79       23.00     11.19 o 
   7  -9   6        3.04        0.00      7.73 o 
  -7  -8   6       11.04       29.62     28.10 o 
  -6  -8   6        0.16        0.00      8.55 o 
  -5  -8   6        0.55        0.00      6.49 o 
  -4  -8   6        4.38        0.00      8.15 o 
  -3  -8   6        4.47        0.00      6.48 o 
  -2  -8   6       72.98       68.57     12.04 o 
  -1  -8   6       13.62       12.95      4.41 o 
   0  -8   6       16.21       14.40      6.97 o 
   1  -8   6        0.01        0.83      6.76 o 
   2  -8   6       11.95       22.55      7.49 o 
   3  -8   6       57.10       38.40     20.21 o 
   4  -8   6        9.73       44.15     26.25 o 
   5  -8   6        1.62        7.14      8.74 o 
   6  -8   6        0.66        0.00      5.93 o 
   7  -8   6        3.35        9.86     10.11 o 
  -8  -7   6        2.98        0.00     10.98 o 
  -7  -7   6        4.52        7.32     10.03 o 
  -6  -7   6        9.42       39.59     25.28 o 
  -5  -7   6       11.40       19.40     10.58 o 
  -4  -7   6      115.09      128.35     17.81 o 
  -3  -7   6       13.60       10.36      6.66 o 
  -2  -7   6       16.41       27.07      4.96 o 
  -1  -7   6      555.53      503.82     22.36 o 
   0  -7   6       65.56       71.92      8.02 o 
   1  -7   6        4.46        3.52      3.68 o 
   2  -7   6       32.33       36.20      5.35 o 
   3  -7   6      198.49      186.42     16.71 o 
   4  -7   6        1.72       19.47     19.68 o 
   5  -7   6        1.68        4.25     11.39 o 
   6  -7   6        7.78        7.12     10.96 o 
   7  -7   6       10.52       11.84     19.58 o 
   8  -7   6        2.02       15.39     14.36 o 
  -9  -6   6        0.72       13.24     14.29 o 
  -8  -6   6        1.52        0.00      6.25 o 
  -7  -6   6        9.07        7.48      9.67 o 
  -6  -6   6       63.97       95.24     16.49 o 
  -5  -6   6        4.57        1.55      5.32 o 
  -4  -6   6      241.28      219.47     22.59 o 
  -3  -6   6        6.50       16.07     11.63 o 
  -2  -6   6       11.17       19.73      7.59 o 
  -1  -6   6      102.22       92.38      7.75 o 
   0  -6   6      106.52      106.62      8.44 o 
   1  -6   6       82.21       62.89      9.50 o 
   2  -6   6        9.42       17.91      5.88 o 
   3  -6   6      733.72      765.89     24.38 o 
   4  -6   6      557.64      522.96     34.40 o 
   5  -6   6        9.23       26.73     14.19 o 
   6  -6   6       48.55       70.60     22.18 o 
   7  -6   6        9.44        9.75      7.64 o 
   8  -6   6        5.29       19.14     11.58 o 
   9  -6   6        0.00       31.66     26.37 o 
  -9  -5   6        4.43       20.31     15.98 o 
  -8  -5   6        0.03       10.03     10.06 o 
  -7  -5   6        0.32        4.34      7.96 o 
  -6  -5   6        9.38        7.19      8.13 o 
  -5  -5   6        1.31        0.01      4.14 o 
  -4  -5   6       25.64       30.72      4.83 o 
  -3  -5   6       88.74       86.04     10.32 o 
  -2  -5   6        7.57       10.07      4.31 o 
  -1  -5   6      229.89      232.11     15.36 o 
   0  -5   6       68.71       65.70      6.52 o 
   1  -5   6       11.57       11.40      5.57 o 
   2  -5   6        4.90        7.41      3.77 o 
   3  -5   6      192.58      164.79     12.73 o 
   4  -5   6      948.44      942.54     47.79 o 
   5  -5   6       19.68        9.93      7.33 o 
   6  -5   6       64.07       59.83     13.64 o 
   7  -5   6       67.97       51.58     13.48 o 
   8  -5   6        3.02        0.00      6.74 o 
   9  -5   6        1.21        0.00      7.90 o 
  -9  -4   6       19.10       13.80     11.59 o 
  -8  -4   6        8.49        0.00      7.88 o 
  -7  -4   6       58.47       61.79     12.78 o 
  -6  -4   6        0.65        2.21      6.34 o 
  -5  -4   6       61.76       59.71      6.56 o 
  -4  -4   6       97.56      108.09      8.16 o 
  -3  -4   6        1.94        0.31      2.04 o 
  -2  -4   6       92.05       91.02      6.34 o 
  -1  -4   6        1.77        3.55      5.15 o 
   0  -4   6      153.40      130.44     21.91 o 
   1  -4   6       15.94        9.56      2.95 o 
   2  -4   6      323.88      327.77     12.22 o 
   3  -4   6      534.90      549.31     14.86 o 
   4  -4   6        4.21        5.36      5.60 o 
   5  -4   6       57.39       73.46     12.17 o 
   6  -4   6      494.35      472.75     36.74 o 
   7  -4   6        4.97        0.00      6.15 o 
   8  -4   6        0.51       19.35     17.91 o 
   9  -4   6        1.08        0.00      7.30 o 
  -9  -3   6      104.00      101.23     24.68 o 
  -8  -3   6        4.65        9.69      8.58 o 
  -7  -3   6      138.56      127.62     11.18 o 
  -6  -3   6      160.18      136.53     11.59 o 
  -5  -3   6       17.45       24.58      5.34 o 
  -4  -3   6        1.37        0.00      3.15 o 
  -3  -3   6       15.24       15.24      3.99 o 
  -2  -3   6       17.13       19.72      4.12 o 
  -1  -3   6        0.08        0.00      2.24 o 
   0  -3   6       31.98       25.67      6.30 o 
   1  -3   6       44.10       34.43     10.89 o 
   2  -3   6       34.08       27.49      5.84 o 
   3  -3   6       76.66       68.96      9.70 o 
   4  -3   6       40.29       60.15     12.31 o 
   5  -3   6       10.72       20.02     17.93 o 
   6  -3   6        0.04       18.20      9.46 o 
   7  -3   6        8.39        3.95      9.09 o 
   8  -3   6       21.92        8.79      9.72 o 
   9  -3   6        1.14       15.71      9.81 o 
  10  -3   6        8.78        7.20     10.78 o 
 -10  -2   6       14.37       33.92     20.88 o 
  -9  -2   6       39.18       23.63      8.53 o 
  -8  -2   6        3.01       18.22     14.97 o 
  -7  -2   6       49.67       44.84      8.11 o 
  -6  -2   6      343.50      338.52     17.61 o 
  -5  -2   6       35.69       36.56      5.99 o 
  -4  -2   6      210.04      194.96     10.33 o 
  -3  -2   6        5.84        5.25      3.70 o 
  -2  -2   6      409.40      438.85     14.52 o 
  -1  -2   6      111.85      106.97      6.89 o 
   0  -2   6        1.22        4.06      2.60 o 
   1  -2   6      327.59      402.49     13.51 o 
   2  -2   6       22.36       21.82      3.26 o 
   3  -2   6       18.79       22.61      4.81 o 
   4  -2   6        6.13        0.00      6.17 o 
   5  -2   6        4.85        2.55      4.64 o 
   6  -2   6       51.92       68.48     12.15 o 
   7  -2   6      108.01      106.87     14.13 o 
   8  -2   6       38.43       47.28     14.96 o 
   9  -2   6        4.67        0.00      8.42 o 
  10  -2   6        1.47        5.77      9.65 o 
 -10  -1   6        0.29        0.00     15.64 o 
  -9  -1   6       10.98       15.60      9.14 o 
  -8  -1   6        3.45        0.00      3.75 o 
  -7  -1   6        8.41        6.02      4.34 o 
  -6  -1   6       94.19      106.16     13.72 o 
  -5  -1   6        2.02        2.12      2.96 o 
  -4  -1   6       20.29       19.71      3.81 o 
  -3  -1   6        9.02       13.34      5.01 o 
  -2  -1   6      260.03      276.35     14.65 o 
  -1  -1   6      186.02      181.31     10.62 o 
   0  -1   6      279.77      293.00     15.49 o 
   1  -1   6      348.29      367.03     11.42 o 
   2  -1   6        2.41        3.11      3.34 o 
   3  -1   6        6.35        9.94      5.13 o 
   4  -1   6        0.00        5.05      5.87 o 
   5  -1   6        0.10        0.00      5.49 o 
   6  -1   6      187.85      200.24     19.89 o 
   7  -1   6        0.09       26.09     15.98 o 
   8  -1   6       12.41       18.58     10.89 o 
   9  -1   6        1.25       19.26     12.50 o 
  10  -1   6        0.29       22.23     20.76 o 
 -10   0   6        0.86        0.00      7.35 o 
  -9   0   6        0.25       28.90     11.60 o 
  -8   0   6       10.58       25.87      6.91 o 
  -7   0   6       46.10       46.95      7.84 o 
  -6   0   6       29.04       31.19      6.29 o 
  -5   0   6       76.90       89.91      7.12 o 
  -4   0   6        0.19        1.42      2.23 o 
  -3   0   6      444.13      427.48     17.39 o 
  -2   0   6       27.08       27.08      3.18 o 
  -1   0   6      193.73      197.83      6.82 o 
   0   0   6      962.60     1008.32     31.39 o 
   1   0   6      168.53      156.44      7.10 o 
   2   0   6       93.54      104.52     16.70 o 
   3   0   6       78.64       88.15     14.49 o 
   4   0   6      133.29      137.07      7.15 o 
   5   0   6        4.12        0.82      4.77 o 
   6   0   6       40.34       39.08     11.29 o 
   7   0   6       18.06        5.79      7.98 o 
   8   0   6        4.68        2.08      6.41 o 
   9   0   6        1.70       11.98      9.62 o 
  10   0   6        0.08        7.53     13.86 o 
 -10   1   6       25.49       47.33     15.27 o 
  -9   1   6        0.05        0.24     16.51 o 
  -8   1   6        2.22        0.00      7.66 o 
  -7   1   6        8.18        9.01      4.29 o 
  -6   1   6        5.43        7.91      3.59 o 
  -5   1   6        0.79        0.86      2.17 o 
  -4   1   6       11.91       12.84      4.78 o 
  -3   1   6       39.64       43.92      5.13 o 
  -2   1   6      858.59      896.48     24.07 o 
  -1   1   6      478.96      512.79     24.18 o 
   0   1   6       72.04       78.34      5.02 o 
   1   1   6      105.43      108.81      7.33 o 
   2   1   6       45.86       44.68      5.01 o 
   3   1   6      161.19      175.12      7.65 o 
   4   1   6       57.63       45.51      8.59 o 
   5   1   6        1.20        2.42      1.69 o 
   6   1   6       18.40       34.18      8.69 o 
   7   1   6       22.84       40.10     10.48 o 
   8   1   6       15.31       13.35      9.53 o 
   9   1   6       39.01       33.92     16.68 o 
  10   1   6        0.54        1.46      7.22 o 
 -10   2   6       20.85       12.29     10.53 o 
  -9   2   6        0.05        1.09      7.74 o 
  -8   2   6        0.00        1.04      6.35 o 
  -7   2   6       85.13      102.33     15.36 o 
  -6   2   6       17.17       15.81      4.12 o 
  -5   2   6       31.84       34.69      5.82 o 
  -4   2   6        0.30        1.17      2.25 o 
  -3   2   6       10.57       23.58      6.41 o 
  -2   2   6      174.22      165.75     14.64 o 
  -1   2   6       37.96       37.72      2.81 o 
   0   2   6       51.65       52.31      3.45 o 
   1   2   6        1.70        0.00      4.45 o 
   2   2   6      166.70      165.69      9.30 o 
   3   2   6       40.49       46.62      4.53 o 
   4   2   6        1.41        3.81      3.26 o 
   5   2   6       25.25       24.30      3.82 o 
   6   2   6       12.10        6.60      3.57 o 
   7   2   6       40.54       41.34     17.73 o 
   8   2   6        5.62       10.62     11.84 o 
   9   2   6       16.41        9.56      8.83 o 
  10   2   6        2.25       10.20     11.74 o 
 -10   3   6       10.53        0.89      7.87 o 
  -9   3   6        0.23        9.60      8.29 o 
  -8   3   6        1.52        0.00      7.13 o 
  -7   3   6       12.74       24.07      9.22 o 
  -6   3   6       41.57       48.18      9.58 o 
  -5   3   6       10.65       11.42     10.61 o 
  -4   3   6       37.75       41.54      8.86 o 
  -3   3   6       16.61       17.05      7.49 o 
  -2   3   6      536.00      503.89     21.14 o 
  -1   3   6      118.10      134.69      7.73 o 
   0   3   6        9.30        6.42      4.68 o 
   1   3   6       11.31       22.94     10.34 o 
   2   3   6      299.12      309.02     20.13 o 
   3   3   6        2.46        3.78      3.02 o 
   4   3   6       37.37       33.02      6.08 o 
   5   3   6        1.89       14.44      4.21 o 
   6   3   6       10.92       15.16      7.48 o 
   7   3   6        1.23        2.64      5.05 o 
   8   3   6        2.81        5.70      8.55 o 
   9   3   6       16.31        3.46      8.09 o 
  10   3   6        0.01        0.00      8.19 o 
  -9   4   6        1.19        0.73      6.33 o 
  -8   4   6        0.07        1.40     12.39 o 
  -7   4   6        9.08       25.64     24.80 o 
  -6   4   6        6.93        3.62     18.31 o 
  -5   4   6        4.30        4.58      6.13 o 
  -4   4   6       51.56       57.67     10.66 o 
  -3   4   6       25.90       31.16      6.57 o 
  -2   4   6      855.28      952.74     74.28 o 
  -1   4   6       12.43       14.34      1.37 o 
   0   4   6       84.97       79.75      7.52 o 
   1   4   6      815.04      853.80     22.21 o 
   2   4   6       32.89       28.41      4.63 o 
   3   4   6      213.30      204.85     10.53 o 
   4   4   6       17.76       15.58      4.35 o 
   5   4   6        0.81        3.98      3.37 o 
   6   4   6        5.22       13.46      4.64 o 
   7   4   6        0.51        0.00      3.55 o 
   8   4   6        0.29        0.10      3.53 o 
   9   4   6        3.34        4.65     11.94 o 
  10   4   6        1.08        3.15      9.25 o 
  -9   5   6        0.54        8.30      9.15 o 
  -8   5   6       10.03       25.66     12.64 o 
  -7   5   6        0.08        0.00      8.02 o 
  -6   5   6       48.48       45.23     11.42 o 
  -5   5   6        4.68        7.60      8.26 o 
  -4   5   6       12.66       27.85      8.91 o 
  -3   5   6        1.41        0.00      4.40 o 
  -2   5   6      329.16      340.60     30.77 o 
  -1   5   6       29.23       29.42      2.51 o 
   0   5   6      275.57      276.79      9.39 o 
   1   5   6      442.34      429.56     15.08 o 
   2   5   6      446.87      475.81     16.71 o 
   3   5   6        0.27        0.00      2.64 o 
   4   5   6        2.03        7.49      4.34 o 
   5   5   6      190.77      151.21     24.47 o 
   6   5   6      673.54      616.76     26.84 o 
   7   5   6        8.57        8.17     10.46 o 
   8   5   6      127.71      123.52     11.60 o 
   9   5   6        0.34        8.29     15.69 o 
  10   5   6        2.69        0.00     21.08 o 
  -9   6   6        0.29       15.93      8.94 o 
  -8   6   6        4.32        8.11     12.39 o 
  -7   6   6       17.79       16.38      9.00 o 
  -6   6   6       40.64       62.61     24.90 o 
  -5   6   6        6.10       12.28      8.53 o 
  -4   6   6        8.18       30.09     18.13 o 
  -3   6   6        3.12       13.48      6.37 o 
  -2   6   6        2.31        2.26      4.46 o 
  -1   6   6       37.74       41.32      5.19 o 
   0   6   6        7.86        7.58      2.50 o 
   1   6   6       68.63       71.48      6.30 o 
   2   6   6        4.96        3.29      6.80 o 
   3   6   6       60.98       71.73     10.85 o 
   4   6   6        1.82       16.27     10.04 o 
   5   6   6       10.20       12.97     12.36 o 
   6   6   6      713.08      701.17     29.90 o 
   7   6   6        2.67        4.27      4.64 o 
   8   6   6      235.14      227.07     16.79 o 
   9   6   6       31.89       55.79     13.04 o 
  10   6   6        5.75        0.00     16.18 o 
  -9   7   6        0.23        0.00     12.30 o 
  -8   7   6        1.88        9.82     10.92 o 
  -7   7   6       14.76        0.00      9.19 o 
  -6   7   6        8.64       26.30     13.29 o 
  -5   7   6       18.99       23.36     26.75 o 
  -4   7   6        3.13        0.00      6.27 o 
  -3   7   6       13.91        0.93     10.12 o 
  -2   7   6       21.62       13.05      7.23 o 
  -1   7   6       37.68       28.92      3.87 o 
   0   7   6        0.11        0.00      2.58 o 
   1   7   6      138.33      140.23      8.43 o 
   2   7   6       21.31       19.15      6.99 o 
   3   7   6        8.62       19.50     10.75 o 
   4   7   6       24.14       29.07      5.33 o 
   5   7   6       44.74       47.45     10.54 o 
   6   7   6       18.49       17.76      5.78 o 
   7   7   6       53.35       67.35     12.49 o 
   8   7   6       47.11       49.22     13.91 o 
   9   7   6       13.70       12.94     10.23 o 
  -8   8   6       12.50        0.00      7.09 o 
  -7   8   6       25.66       15.25     11.49 o 
  -6   8   6        8.22        2.54      6.62 o 
  -5   8   6       80.64       82.45     16.29 o 
  -4   8   6      465.05      470.19     34.96 o 
  -3   8   6        0.64        0.00      5.54 o 
  -2   8   6        3.53        4.14      2.72 o 
  -1   8   6        9.85        8.67      3.06 o 
   0   8   6        4.52        5.52      3.23 o 
   1   8   6      111.40      130.73      9.50 o 
   2   8   6      194.20      195.71     15.91 o 
   3   8   6       17.40       20.91      5.10 o 
   4   8   6        4.98       19.88     10.55 o 
   5   8   6       11.08       15.58      5.19 o 
   6   8   6        7.13        0.00      4.65 o 
   7   8   6        0.71       38.72     32.87 o 
   8   8   6        0.68       14.26     10.69 o 
   9   8   6        2.92        5.66      9.10 o 
  -8   9   6        3.06       20.77     14.15 o 
  -7   9   6        3.43        4.69     10.60 o 
  -6   9   6       21.15       31.29     13.90 o 
  -5   9   6        2.24        9.32      8.62 o 
  -4   9   6      324.71      297.18     25.80 o 
  -3   9   6       34.28       38.36      9.90 o 
  -2   9   6      381.26      353.36     27.85 o 
  -1   9   6       38.85       34.93      8.11 o 
   0   9   6        5.25        6.04      3.61 o 
   1   9   6       38.71       50.66      7.04 o 
   2   9   6        8.35        8.33      4.30 o 
   3   9   6      118.10       91.06     23.29 o 
   4   9   6       23.83       22.75      5.97 o 
   5   9   6       16.27       13.59      5.07 o 
   6   9   6        0.20        0.00      6.37 o 
   7   9   6        2.27        0.00      8.47 o 
   8   9   6        1.65        0.00      5.90 o 
   9   9   6        5.20       16.26     12.75 o 
  -7  10   6        0.14        3.29      9.83 o 
  -6  10   6        0.25        0.00      7.67 o 
  -5  10   6        0.37        5.79      9.04 o 
  -4  10   6       47.88       67.18     14.84 o 
  -3  10   6        0.20        2.32     11.26 o 
  -2  10   6       35.41       28.04      9.78 o 
  -1  10   6        6.32        7.44      5.12 o 
   0  10   6       34.36       33.93      6.54 o 
   1  10   6       25.92       24.31      5.72 o 
   2  10   6       19.44        5.23      7.40 o 
   3  10   6        1.21        0.00      3.50 o 
   4  10   6       19.78       17.07      8.62 o 
   5  10   6        2.10        6.91      8.07 o 
   6  10   6       10.87        9.79      9.52 o 
   7  10   6        0.05       13.02      9.63 o 
   8  10   6        0.64        0.00     12.99 o 
  -6  11   6        1.44        8.16      9.40 o 
  -5  11   6        0.10        2.42      7.74 o 
  -4  11   6        7.29        9.74      8.50 o 
  -3  11   6       26.38       51.31     13.11 o 
  -2  11   6        2.62        2.68      5.70 o 
  -1  11   6        9.92       20.04      5.65 o 
   0  11   6        8.54        5.31      5.91 o 
   1  11   6       21.20       32.75      6.47 o 
   2  11   6        2.50        2.56      5.41 o 
   3  11   6        2.51        3.60      6.63 o 
   4  11   6        3.06       15.13      8.88 o 
   5  11   6        3.37        0.00      8.31 o 
   6  11   6        8.14      208.46    130.75 o 
   7  11   6        1.97        4.46      8.27 o 
  -5  12   6        0.69        0.25      6.86 o 
  -4  12   6        1.14        0.00      9.16 o 
  -3  12   6        0.20        0.14      5.50 o 
  -2  12   6        0.05       24.06     18.58 o 
  -1  12   6       11.31       23.27     15.58 o 
   0  12   6       34.07       43.96     10.74 o 
   1  12   6        6.70        4.93      4.20 o 
   2  12   6        0.80        6.79      9.74 o 
   3  12   6        1.96        6.66      7.01 o 
   4  12   6        3.77        4.47      6.59 o 
   5  12   6       14.14       10.91     10.36 o 
   6  12   6        0.11        0.00      9.31 o 
  -4  13   6        0.50        5.44      9.88 o 
  -3  13   6        0.01        6.96      8.96 o 
  -2  13   6        0.31        0.00      5.99 o 
  -1  13   6        0.00        0.00      5.86 o 
   0  13   6        2.63        3.00      4.79 o 
   1  13   6       12.85        4.06      7.53 o 
   2  13   6        0.97       23.13     21.10 o 
   3  13   6        1.94       24.78     17.63 o 
   4  13   6        1.20        2.97     10.47 o 
   5  13   6        0.22        7.01      9.13 o 
  -2  14   6        0.24        1.84      7.08 o 
  -1  14   6        0.92        0.00     12.49 o 
   0  14   6        0.20        6.74     14.04 o 
   1  14   6        1.42        0.00      9.16 o 
   2  14   6        0.03        1.48     15.04 o 
   3  14   6        0.23        7.56      8.66 o 
  -3 -11   7        6.67        9.46      8.80 o 
  -2 -11   7        9.19        2.32     15.79 o 
  -1 -11   7        0.08        8.25      7.97 o 
   0 -11   7        8.54       20.40     14.86 o 
   1 -11   7        1.81        0.00     11.09 o 
   2 -11   7        0.74       17.18     15.19 o 
   3 -11   7        0.89        3.00      9.69 o 
  -5 -10   7        0.26        4.31      9.64 o 
  -4 -10   7        4.07        1.46      6.72 o 
  -3 -10   7        0.15        0.00     11.74 o 
  -2 -10   7        0.03       17.01      9.80 o 
  -1 -10   7        7.98       18.15     10.06 o 
   0 -10   7        0.74        0.62      6.79 o 
   1 -10   7        0.64        0.00      4.70 o 
   2 -10   7        2.96        2.33      6.56 o 
   3 -10   7        1.38        7.40      8.56 o 
   4 -10   7        0.29        1.74      7.32 o 
   5 -10   7        8.94        5.60      8.22 o 
  -6  -9   7        0.10        6.34      9.47 o 
  -5  -9   7        4.15        0.00      8.68 o 
  -4  -9   7        1.00       15.09     13.59 o 
  -3  -9   7        0.19        0.85      5.93 o 
  -2  -9   7       25.08       24.08     21.13 o 
  -1  -9   7        1.06        0.00      6.08 o 
   0  -9   7       18.77       23.20      6.40 o 
   1  -9   7        0.51        0.00      3.53 o 
   2  -9   7       31.74       33.09      9.70 o 
   3  -9   7        1.32       11.69      9.14 o 
   4  -9   7       16.78       12.92     10.61 o 
   5  -9   7        0.96        3.78     12.56 o 
   6  -9   7        1.54        4.42      9.18 o 
  -7  -8   7        7.55        0.00      8.16 o 
  -6  -8   7       27.62       17.11     12.36 o 
  -5  -8   7        4.47        6.84      7.45 o 
  -4  -8   7        2.02       11.51     12.31 o 
  -3  -8   7        3.48        3.16      8.54 o 
  -2  -8   7       13.80        9.37      5.93 o 
  -1  -8   7       32.48       33.93      6.76 o 
   0  -8   7        2.22       16.92      9.14 o 
   1  -8   7        8.45        4.31      4.04 o 
   2  -8   7        9.91       18.41      6.22 o 
   3  -8   7        2.18        6.15      4.79 o 
   4  -8   7        3.36        2.37      7.02 o 
   5  -8   7       18.97        2.72     11.51 o 
   6  -8   7        4.11        2.30      7.46 o 
   7  -8   7        2.41        5.09      8.81 o 
  -7  -7   7        6.28        0.23      7.14 o 
  -6  -7   7       30.52       23.18     11.11 o 
  -5  -7   7        0.96       11.22     13.06 o 
  -4  -7   7        6.16        4.98      9.22 o 
  -3  -7   7        2.08       22.17     16.56 o 
  -2  -7   7       58.69       52.46      8.95 o 
  -1  -7   7       51.29       59.44      8.11 o 
   0  -7   7       16.36       22.59      6.42 o 
   1  -7   7        1.77        5.13      4.04 o 
   2  -7   7        1.52        2.67      5.10 o 
   3  -7   7        2.90        1.00      6.64 o 
   4  -7   7       46.81       32.76     10.01 o 
   5  -7   7        7.63        0.00      7.68 o 
   6  -7   7        0.34       15.32     11.24 o 
   7  -7   7        0.59        0.00     10.52 o 
   8  -7   7        0.50       46.72     17.21 o 
  -8  -6   7        2.06        0.00      9.47 o 
  -7  -6   7        3.38        0.00      9.55 o 
  -6  -6   7       13.42       11.52      9.29 o 
  -5  -6   7       27.93       26.95     15.01 o 
  -4  -6   7       27.22       41.59      9.84 o 
  -3  -6   7       56.75       62.78      6.32 o 
  -2  -6   7       23.94       29.63      9.28 o 
  -1  -6   7       27.00       31.77      5.97 o 
   0  -6   7       55.46       51.12      7.09 o 
   1  -6   7      243.62      267.11     21.01 o 
   2  -6   7       15.76        6.98      3.54 o 
   3  -6   7      984.09      908.58     61.44 o 
   4  -6   7        7.40        7.06      7.54 o 
   5  -6   7       56.79       72.09     13.37 o 
   6  -6   7        2.51        0.00      7.02 o 
   7  -6   7        9.46       11.53     17.91 o 
   8  -6   7        6.76        9.21      9.77 o 
  -8  -5   7        3.31        0.00      7.69 o 
  -7  -5   7        0.24        2.25      6.85 o 
  -6  -5   7        5.71       33.73     14.66 o 
  -5  -5   7       41.03       46.79      7.45 o 
  -4  -5   7       67.45       52.67     12.48 o 
  -3  -5   7        1.91        0.63      2.93 o 
  -2  -5   7      151.78      167.35     10.92 o 
  -1  -5   7       35.78       33.39      6.13 o 
   0  -5   7       10.78        8.97      4.09 o 
   1  -5   7      128.11      108.04     18.93 o 
   2  -5   7      147.54      155.13     12.12 o 
   3  -5   7      589.04      640.76     36.88 o 
   4  -5   7        1.49        0.00      7.79 o 
   5  -5   7       27.45       31.56     11.21 o 
   6  -5   7        0.11        6.49      6.77 o 
   7  -5   7        4.13        5.41      7.24 o 
   8  -5   7        4.42       13.83     11.06 o 
   9  -5   7        5.21        0.00      9.02 o 
  -9  -4   7        0.32        0.00     15.29 o 
  -8  -4   7       22.30       49.60     17.58 o 
  -7  -4   7       10.26        7.79      8.38 o 
  -6  -4   7       42.46       38.52      6.60 o 
  -5  -4   7       32.30       41.15      7.26 o 
  -4  -4   7        9.01       14.90      6.17 o 
  -3  -4   7        1.56        3.20      3.44 o 
  -2  -4   7        4.41        0.34      2.59 o 
  -1  -4   7      146.60      140.79     13.22 o 
   0  -4   7       36.42       41.06      6.08 o 
   1  -4   7        3.86        4.12      3.14 o 
   2  -4   7        1.70        0.00      5.54 o 
   3  -4   7       63.27       65.43     13.76 o 
   4  -4   7       37.72       36.77      9.85 o 
   5  -4   7       44.68       65.70     12.20 o 
   6  -4   7        0.03        0.00      7.04 o 
   7  -4   7        4.81       20.40     23.75 o 
   8  -4   7        7.55        0.00      6.54 o 
   9  -4   7        0.22       37.22     31.22 o 
  -9  -3   7       17.85       23.48     19.58 o 
  -8  -3   7       97.12       83.83     16.21 o 
  -7  -3   7      129.06      113.62     11.66 o 
  -6  -3   7       46.26       41.64     14.97 o 
  -5  -3   7       46.37       54.58      7.15 o 
  -4  -3   7       23.72       35.42      6.02 o 
  -3  -3   7       56.33       56.07      6.90 o 
  -2  -3   7      112.47      104.25      7.69 o 
  -1  -3   7      111.45      106.18      7.28 o 
   0  -3   7      157.71      173.08     17.33 o 
   1  -3   7       22.47       21.60      6.47 o 
   2  -3   7       15.21       18.05      3.56 o 
   3  -3   7        1.40        0.15      5.17 o 
   4  -3   7      126.35      121.59     22.53 o 
   5  -3   7      205.83      202.87     20.48 o 
   6  -3   7      108.75      111.96     32.49 o 
   7  -3   7      120.84      120.34     19.70 o 
   8  -3   7        2.12        2.98      7.92 o 
   9  -3   7        0.81        0.00      8.34 o 
  -9  -2   7       28.45       25.93     21.63 o 
  -8  -2   7       52.13       51.29      8.73 o 
  -7  -2   7       44.94       45.75      8.06 o 
  -6  -2   7        4.45        2.65      3.74 o 
  -5  -2   7      145.06      149.84     13.32 o 
  -4  -2   7      175.91      192.53     11.18 o 
  -3  -2   7        3.51       10.72      3.81 o 
  -2  -2   7       20.04       21.70      4.47 o 
  -1  -2   7      131.29      116.38      7.35 o 
   0  -2   7      384.43      382.60     14.35 o 
   1  -2   7       37.18       40.40      4.94 o 
   2  -2   7      239.73      212.93     29.42 o 
   3  -2   7       42.81       43.75      5.26 o 
   4  -2   7      147.74      150.40     15.68 o 
   5  -2   7      183.43      189.43     17.80 o 
   6  -2   7      175.74      139.02     24.20 o 
   7  -2   7        0.88        1.68      6.06 o 
   8  -2   7       19.98       33.94     18.88 o 
   9  -2   7        0.25       10.12     11.10 o 
  10  -2   7        1.57       29.04     15.67 o 
  -9  -1   7        6.04        7.14      8.22 o 
  -8  -1   7        0.00        1.89      6.92 o 
  -7  -1   7       12.94        6.25      4.55 o 
  -6  -1   7       22.25       40.87     10.14 o 
  -5  -1   7        8.29       17.80      5.31 o 
  -4  -1   7        7.68       17.45      3.99 o 
  -3  -1   7       85.03       83.39      6.55 o 
  -2  -1   7      218.11      221.49     15.11 o 
  -1  -1   7       35.83       52.18      6.52 o 
   0  -1   7      460.20      465.51     15.51 o 
   1  -1   7      727.93      794.16     22.48 o 
   2  -1   7       12.05       19.75      3.17 o 
   3  -1   7        2.50        5.31      2.32 o 
   4  -1   7       72.72       83.80     28.72 o 
   5  -1   7        4.79        0.00      4.17 o 
   6  -1   7       85.37      106.02     33.19 o 
   7  -1   7      201.09      199.97     24.75 o 
   8  -1   7        4.64        5.33      8.13 o 
   9  -1   7        0.22        0.00      9.73 o 
  10  -1   7        0.19        0.00     12.33 o 
  -9   0   7       16.60       22.20     10.35 o 
  -8   0   7       27.27        8.25      8.40 o 
  -7   0   7       20.37       10.96      5.32 o 
  -6   0   7       50.99       36.20      8.13 o 
  -5   0   7       14.38       17.69      4.38 o 
  -4   0   7        1.63        5.44      4.66 o 
  -3   0   7        9.68       13.71      2.83 o 
  -2   0   7       78.70       88.38      5.35 o 
  -1   0   7       19.82       29.53      7.16 o 
   0   0   7       87.23       68.62      9.80 o 
   1   0   7        5.73       12.10      3.25 o 
   2   0   7       26.32       30.79      3.66 o 
   3   0   7       84.21       83.71     11.22 o 
   4   0   7        2.54        0.30      4.28 o 
   5   0   7       69.93       82.46     12.70 o 
   6   0   7       81.81       99.85     15.45 o 
   7   0   7        7.44       13.52     10.03 o 
   8   0   7       24.76       38.43     23.28 o 
   9   0   7        3.62        0.00      7.06 o 
  10   0   7        3.97       36.77     15.53 o 
  -9   1   7       10.53       10.30      9.46 o 
  -8   1   7        3.18        9.08      8.38 o 
  -7   1   7        0.06        3.60      8.19 o 
  -6   1   7        0.95        4.82      6.42 o 
  -5   1   7       31.10       32.98      5.30 o 
  -4   1   7        3.89        2.45      2.18 o 
  -3   1   7       15.58       17.99      2.82 o 
  -2   1   7      181.41      201.72      8.92 o 
  -1   1   7      496.05      467.61     20.47 o 
   0   1   7       42.12       40.26      4.15 o 
   1   1   7      573.88      624.85     60.61 o 
   2   1   7      154.50      150.36      7.84 o 
   3   1   7        2.79       11.12      7.12 o 
   4   1   7        0.34        3.52      2.14 o 
   5   1   7        6.30        9.44      9.29 o 
   6   1   7        2.85        3.54      7.22 o 
   7   1   7        2.35        0.00      8.12 o 
   8   1   7        1.25        0.00      8.09 o 
   9   1   7        0.00        0.19      9.42 o 
  10   1   7        4.46        0.00      8.82 o 
  -9   2   7        3.89        2.05     15.19 o 
  -8   2   7        0.88       26.75     22.20 o 
  -7   2   7       14.99       13.06      7.76 o 
  -6   2   7       66.37       46.96      9.56 o 
  -5   2   7        6.24       24.39     22.80 o 
  -4   2   7        0.27        0.00      5.69 o 
  -3   2   7       80.52       76.31     10.42 o 
  -2   2   7       61.35       53.54      7.96 o 
  -1   2   7      178.28      168.09     13.88 o 
   0   2   7       31.09       30.91      3.08 o 
   1   2   7      227.09      219.85     13.06 o 
   2   2   7     1012.12     1028.76     27.11 o 
   3   2   7      422.68      491.26     28.50 o 
   4   2   7       56.45       55.01      5.14 o 
   5   2   7       31.71       51.54     14.24 o 
   6   2   7        0.07        0.00      7.77 o 
   7   2   7        0.13        2.78      7.04 o 
   8   2   7        9.92       18.65     14.86 o 
   9   2   7        8.59       13.51     11.17 o 
  10   2   7       14.27       35.35     32.74 o 
  -9   3   7        0.02       23.83     10.50 o 
  -8   3   7        0.00        5.44      8.55 o 
  -7   3   7       19.28       13.54      6.82 o 
  -6   3   7      104.89      105.07     16.12 o 
  -5   3   7      137.16      139.75     14.06 o 
  -4   3   7       90.44      102.89     13.40 o 
  -3   3   7       74.35       85.78     31.25 o 
  -2   3   7      151.71      163.22     11.55 o 
  -1   3   7       37.37       42.81      2.36 o 
   0   3   7      141.46      141.34      5.79 o 
   1   3   7       82.22       80.75     11.91 o 
   2   3   7        7.07        7.99      3.05 o 
   3   3   7       48.81       58.28      5.53 o 
   4   3   7      132.73      128.41      9.12 o 
   5   3   7        0.35        2.14      3.07 o 
   6   3   7        0.08        2.16      4.03 o 
   7   3   7       32.07       50.50     13.72 o 
   8   3   7        0.60        2.48      6.77 o 
   9   3   7        5.52        0.00      7.42 o 
  10   3   7        1.04        0.00      7.87 o 
  -9   4   7        5.18       13.97     11.61 o 
  -8   4   7        0.81        1.75      8.07 o 
  -7   4   7       26.36       17.33      9.50 o 
  -6   4   7        2.90        0.00      5.61 o 
  -5   4   7        0.61        0.00      7.53 o 
  -4   4   7       69.53       83.68     13.39 o 
  -3   4   7       38.84       50.68      9.18 o 
  -2   4   7       51.05       50.79      8.00 o 
  -1   4   7      184.55      188.37     12.48 o 
   0   4   7       72.10       76.35      4.70 o 
   1   4   7       96.70      108.27      7.22 o 
   2   4   7       66.42       60.09     10.33 o 
   3   4   7        8.41        1.92      4.80 o 
   4   4   7       85.06       87.14      8.88 o 
   5   4   7        7.73        8.35      3.67 o 
   6   4   7       72.75       60.84     10.37 o 
   7   4   7       44.53       51.58      7.77 o 
   8   4   7        0.57        4.70      7.91 o 
   9   4   7        0.38        0.00      8.27 o 
  10   4   7        0.63        6.59     11.25 o 
  -9   5   7        5.61        3.28     20.66 o 
  -8   5   7        3.74        1.04      6.27 o 
  -7   5   7        0.48       14.03     10.14 o 
  -6   5   7       10.36        8.93      7.43 o 
  -5   5   7       13.07       19.99      8.46 o 
  -4   5   7        4.82        0.00      7.24 o 
  -3   5   7       14.22       31.17      7.66 o 
  -2   5   7        0.83        0.75      3.32 o 
  -1   5   7      345.22      363.19     20.00 o 
   0   5   7      161.19      192.95     21.38 o 
   1   5   7       71.71       93.42     11.03 o 
   2   5   7       77.03       75.26      7.43 o 
   3   5   7       24.35       35.95      6.14 o 
   4   5   7       99.60       99.94      9.91 o 
   5   5   7      528.52      420.07     63.14 o 
   6   5   7        1.52        1.19      4.34 o 
   7   5   7        0.00        0.00      3.64 o 
   8   5   7        1.80        3.45      4.87 o 
   9   5   7        0.06        0.06      5.41 o 
  10   5   7        0.76        0.00     19.63 o 
  -9   6   7        0.53       11.22     10.65 o 
  -8   6   7        1.59       18.60     12.47 o 
  -7   6   7       11.02        5.62     11.01 o 
  -6   6   7        0.59        3.29     10.04 o 
  -5   6   7        6.23       23.77     21.80 o 
  -4   6   7        1.63        0.00      6.71 o 
  -3   6   7      152.38      179.31     18.06 o 
  -2   6   7       14.22       29.28     13.61 o 
  -1   6   7       11.75        4.83      5.04 o 
   0   6   7      101.15       98.52     13.60 o 
   1   6   7       22.58       24.47      6.97 o 
   2   6   7        3.46       11.81     11.38 o 
   3   6   7       72.84       76.18      9.33 o 
   4   6   7       83.32       89.36      9.65 o 
   5   6   7      209.16      212.73     14.76 o 
   6   6   7       84.65       81.16      9.86 o 
   7   6   7       38.10       39.11      9.44 o 
   8   6   7       14.37        0.00      4.38 o 
   9   6   7        4.17        0.00     13.09 o 
  -8   7   7        0.72        6.36      8.87 o 
  -7   7   7        1.74        2.38      7.42 o 
  -6   7   7       27.55       33.37     13.76 o 
  -5   7   7       24.13       42.54     11.62 o 
  -4   7   7       13.66       11.47      7.04 o 
  -3   7   7       74.66       80.68     14.11 o 
  -2   7   7      266.63      261.19     20.39 o 
  -1   7   7        0.35        0.00      3.60 o 
   0   7   7        7.08        6.92      4.57 o 
   1   7   7       70.36       84.23     11.54 o 
   2   7   7        4.06        0.00      3.87 o 
   3   7   7        0.02        3.36      4.06 o 
   4   7   7        1.68        0.00      4.16 o 
   5   7   7        6.41        4.32      4.39 o 
   6   7   7        0.36        3.85      4.96 o 
   7   7   7        0.44        0.00      4.04 o 
   8   7   7        7.06        8.78      7.75 o 
   9   7   7       13.60       20.93     21.78 o 
  -8   8   7        8.14       21.05     13.09 o 
  -7   8   7       33.83       24.11     13.26 o 
  -6   8   7      177.48      205.24     26.91 o 
  -5   8   7        8.11        0.00      5.67 o 
  -4   8   7       27.04       27.14     11.23 o 
  -3   8   7        0.37        0.00      6.78 o 
  -2   8   7        6.24        1.18      5.43 o 
  -1   8   7       38.82       38.11     14.48 o 
   0   8   7        5.52       11.89      3.58 o 
   1   8   7       16.22       16.00      5.20 o 
   2   8   7      217.12      194.35     13.14 o 
   3   8   7       60.94       68.27      9.20 o 
   4   8   7        3.69        0.00      3.73 o 
   5   8   7        8.38        1.72      4.86 o 
   6   8   7       12.83        6.03      5.30 o 
   7   8   7        0.23        5.99      9.19 o 
   8   8   7        6.63        1.23      5.66 o 
   9   8   7        3.24        3.90     13.04 o 
  -7   9   7       18.50       46.79     23.83 o 
  -6   9   7       11.01       41.72     24.33 o 
  -5   9   7        1.60        1.14      6.61 o 
  -4   9   7        0.00       11.22     10.07 o 
  -3   9   7       17.73        0.00      7.97 o 
  -2   9   7       13.63       24.58      8.43 o 
  -1   9   7        4.25        1.81      2.85 o 
   0   9   7       18.98       15.20      3.94 o 
   1   9   7        6.84        7.43      4.10 o 
   2   9   7       30.69       27.51      6.63 o 
   3   9   7        3.42        7.02      5.04 o 
   4   9   7       77.98       79.01     13.46 o 
   5   9   7       16.12        8.39      5.60 o 
   6   9   7        0.36        3.23      7.42 o 
   7   9   7        4.28        0.00      7.75 o 
   8   9   7        3.57       28.67     22.05 o 
  -7  10   7        1.12        0.00      6.79 o 
  -6  10   7        6.06       13.30     10.44 o 
  -5  10   7        2.46       10.19     10.09 o 
  -4  10   7        1.40        7.29      6.90 o 
  -3  10   7        1.68       17.45     15.06 o 
  -2  10   7        6.64        5.83      6.19 o 
  -1  10   7        0.00        5.41      8.62 o 
   0  10   7        7.78        0.41      3.30 o 
   1  10   7       16.11       11.39      5.07 o 
   2  10   7      166.52      165.17     13.11 o 
   3  10   7       64.49       66.39     12.94 o 
   4  10   7       35.60       44.86      8.07 o 
   5  10   7        0.01        6.29      8.40 o 
   6  10   7        0.08        1.22      6.39 o 
   7  10   7        0.00        4.80      8.18 o 
   8  10   7        0.04        7.44     17.33 o 
  -6  11   7        0.06        0.00      8.79 o 
  -5  11   7        2.31        0.00      9.89 o 
  -4  11   7       20.86       73.30     16.61 o 
  -3  11   7       10.48       17.34     10.55 o 
  -2  11   7       26.22       33.47     10.57 o 
  -1  11   7        1.79        0.16      5.57 o 
   0  11   7        9.11        7.22      4.61 o 
   1  11   7        0.46        3.80      4.12 o 
   2  11   7        3.20       17.30      9.49 o 
   3  11   7       13.16       15.46      5.71 o 
   4  11   7        4.02        0.00      5.89 o 
   5  11   7        1.51       27.27     31.84 o 
   6  11   7        0.06        1.15     11.14 o 
   7  11   7        0.50       25.97     16.91 o 
  -5  12   7        0.02        0.00     11.01 o 
  -4  12   7        4.29        4.23      8.65 o 
  -3  12   7        8.93        0.29      7.29 o 
  -2  12   7        7.24        5.65      8.17 o 
  -1  12   7        2.51      215.79    130.53 o 
   0  12   7        2.27       18.67     14.41 o 
   1  12   7        3.24        1.46      4.12 o 
   2  12   7        2.13        0.21      3.37 o 
   3  12   7        2.18        0.00      6.27 o 
   4  12   7        9.41        2.77      6.61 o 
   5  12   7        9.54       25.84     16.38 o 
   6  12   7        0.05        0.00      9.62 o 
  -3  13   7        1.47        2.17     12.21 o 
  -2  13   7        0.20       11.16     11.49 o 
  -1  13   7        0.03        2.31      6.62 o 
   0  13   7        0.09        5.60      7.16 o 
   1  13   7        0.12       10.83     19.38 o 
   2  13   7        0.02        0.00      9.54 o 
   3  13   7        0.09        0.00      8.34 o 
   4  13   7        3.24        0.00     11.14 o 
   5  13   7        3.38        0.00      9.61 o 
  -1  14   7        0.10        0.00     15.14 o 
   0  14   7        0.50        0.00     10.84 o 
   1  14   7        1.12        0.80     10.99 o 
   2  14   7        0.07        2.20     12.49 o 
   3  14   7        0.54        0.00      7.88 o 
  -2 -11   8        0.47        0.00      9.46 o 
  -1 -11   8        1.07        2.09      7.46 o 
   0 -11   8        4.18       45.86     16.63 o 
   1 -11   8        4.08       18.33     14.94 o 
   2 -11   8        2.89       14.14     15.14 o 
  -4 -10   8        3.51       25.64     11.53 o 
  -3 -10   8        3.32       15.08     10.33 o 
  -2 -10   8        0.33        1.53      6.42 o 
  -1 -10   8       21.33       51.61     14.23 o 
   0 -10   8        5.59        6.21     14.64 o 
   1 -10   8        3.48       11.79     11.09 o 
   2 -10   8        0.41        0.00      7.48 o 
   3 -10   8       13.28       19.92     11.35 o 
   4 -10   8        0.58        3.68      9.00 o 
  -5  -9   8        2.97        0.00     17.33 o 
  -4  -9   8        0.11        1.87      7.37 o 
  -3  -9   8        0.90        4.87      7.45 o 
  -2  -9   8        0.21        3.02      7.94 o 
  -1  -9   8       22.90       24.95     10.82 o 
   0  -9   8       24.71       11.61      6.46 o 
   1  -9   8       36.28       49.00     13.46 o 
   2  -9   8        1.37        0.10      4.87 o 
   3  -9   8        5.26        0.00      5.43 o 
   4  -9   8        0.31        0.00      6.76 o 
   5  -9   8        4.30        8.08      7.20 o 
  -6  -8   8        1.74        1.55      8.49 o 
  -5  -8   8        3.51        0.00      7.18 o 
  -4  -8   8        4.94        0.00      7.27 o 
  -3  -8   8        0.14        4.01      6.16 o 
  -2  -8   8       17.23       35.72     10.58 o 
  -1  -8   8       34.97       32.20      7.49 o 
   0  -8   8        3.87        0.14      6.67 o 
   1  -8   8        2.50        0.00      3.99 o 
   2  -8   8       22.05       42.66     12.01 o 
   3  -8   8        8.27        6.43      4.96 o 
   4  -8   8       94.43       60.87     29.55 o 
   5  -8   8       21.08       26.96     13.89 o 
   6  -8   8        2.35        0.64      6.81 o 
  -7  -7   8        0.04        2.39      8.05 o 
  -6  -7   8        2.03       39.71     42.01 o 
  -5  -7   8       34.99       15.60     11.02 o 
  -4  -7   8        3.66       18.88     17.08 o 
  -3  -7   8        1.27        0.75     10.14 o 
  -2  -7   8       26.02       27.70      5.98 o 
  -1  -7   8        1.81        4.07      4.24 o 
   0  -7   8       22.71       21.48      6.37 o 
   1  -7   8       76.29       75.14     21.12 o 
   2  -7   8       12.25       22.45     10.86 o 
   3  -7   8        1.22        9.00      4.94 o 
   4  -7   8        3.86        0.00      5.78 o 
   5  -7   8       44.60       36.72     34.14 o 
   6  -7   8        1.59        7.15     12.66 o 
   7  -7   8        9.36        0.00      9.07 o 
  -7  -6   8        2.14        8.19     17.18 o 
  -6  -6   8        4.43        7.84      9.01 o 
  -5  -6   8       16.38       26.20     14.26 o 
  -4  -6   8       77.01       56.84     12.90 o 
  -3  -6   8       16.63       27.33      7.92 o 
  -2  -6   8        0.19        0.00      1.99 o 
  -1  -6   8      395.17      397.38     22.32 o 
   0  -6   8       75.78       98.20      9.76 o 
   1  -6   8       61.80       70.55     11.57 o 
   2  -6   8       16.36       18.99      4.28 o 
   3  -6   8      299.01      291.29     24.01 o 
   4  -6   8       15.48       19.76      8.22 o 
   5  -6   8        6.09        0.00      7.03 o 
   6  -6   8        0.45        3.81      7.03 o 
   7  -6   8        2.46        3.75      7.40 o 
   8  -6   8        4.00        0.00     14.41 o 
  -8  -5   8        2.69        0.24      6.49 o 
  -7  -5   8        0.21        4.12      8.06 o 
  -6  -5   8       21.75       12.11      9.71 o 
  -5  -5   8      155.13      169.73     19.36 o 
  -4  -5   8       45.93       42.44      8.23 o 
  -3  -5   8        0.91        0.00      5.32 o 
  -2  -5   8        0.27        3.98      4.03 o 
  -1  -5   8       30.55       32.17      6.78 o 
   0  -5   8        0.96        0.65      2.63 o 
   1  -5   8        8.44       15.63      7.98 o 
   2  -5   8        9.49        6.07      7.46 o 
   3  -5   8       93.03       93.59     13.80 o 
   4  -5   8       34.26       44.39     11.44 o 
   5  -5   8      130.63      124.67     18.59 o 
   6  -5   8        0.67        9.23      9.35 o 
   7  -5   8       10.67        3.79      8.46 o 
   8  -5   8        3.02       10.28     10.16 o 
  -8  -4   8        6.07        0.00     11.69 o 
  -7  -4   8        0.02        0.00      5.30 o 
  -6  -4   8       26.48       21.23      8.38 o 
  -5  -4   8      172.21      157.39     12.87 o 
  -4  -4   8      472.17      448.38     21.27 o 
  -3  -4   8       61.15       65.97      9.13 o 
  -2  -4   8      118.48      112.91      9.63 o 
  -1  -4   8       49.19       35.43      6.14 o 
   0  -4   8       58.41       63.00     10.20 o 
   1  -4   8       12.21        8.47      5.25 o 
   2  -4   8        0.95        0.00      2.91 o 
   3  -4   8        0.04        6.49     11.01 o 
   4  -4   8      103.26       67.21     11.52 o 
   5  -4   8        1.89        0.00      8.79 o 
   6  -4   8       10.74        0.00      6.90 o 
   7  -4   8       57.69       80.64     17.03 o 
   8  -4   8        7.59        6.38      8.56 o 
   9  -4   8        7.58       29.81     24.83 o 
  -9  -3   8       14.46        3.85     11.89 o 
  -8  -3   8        0.25        0.00     17.23 o 
  -7  -3   8       13.05        3.39      4.90 o 
  -6  -3   8        4.65        7.05      4.49 o 
  -5  -3   8       51.28       51.16     15.24 o 
  -4  -3   8      160.69      161.88     11.71 o 
  -3  -3   8      603.28      566.85     22.62 o 
  -2  -3   8        0.00        7.18      9.37 o 
  -1  -3   8        1.21        1.40      3.08 o 
   0  -3   8        0.00        0.00      3.47 o 
   1  -3   8       39.65       44.69      5.67 o 
   2  -3   8        0.97        0.81      3.82 o 
   3  -3   8        3.17        6.20      6.78 o 
   4  -3   8       13.68        8.23      7.04 o 
   5  -3   8       91.97      101.77     16.21 o 
   6  -3   8        1.17        2.75      7.38 o 
   7  -3   8        2.46        0.00      8.04 o 
   8  -3   8        1.96        0.00      6.56 o 
   9  -3   8        0.00        0.00      9.34 o 
  -9  -2   8        0.14        0.00     15.44 o 
  -8  -2   8        0.22        0.00      7.72 o 
  -7  -2   8        8.07        2.00      5.49 o 
  -6  -2   8        8.17        4.37      4.04 o 
  -5  -2   8        0.02        0.00      3.70 o 
  -4  -2   8        0.84        7.33      4.56 o 
  -3  -2   8      371.07      380.40     16.98 o 
  -2  -2   8       47.30       41.38      6.04 o 
  -1  -2   8      153.91      162.27      9.89 o 
   0  -2   8      320.43      269.11     40.98 o 
   1  -2   8       35.22       48.86      6.06 o 
   2  -2   8        2.86        1.55      2.60 o 
   3  -2   8       14.43       16.35      5.88 o 
   4  -2   8        1.39        3.19      5.23 o 
   5  -2   8       38.72       45.56     11.44 o 
   6  -2   8      136.01      173.53     34.07 o 
   7  -2   8        6.55       19.49      9.99 o 
   8  -2   8        3.05        0.00      7.61 o 
   9  -2   8        0.26       17.49     14.66 o 
  -9  -1   8        0.77        0.00      9.09 o 
  -8  -1   8        2.99        4.32      8.19 o 
  -7  -1   8        5.83        8.08      7.19 o 
  -6  -1   8        0.97       16.99     12.61 o 
  -5  -1   8       34.11       42.59      6.61 o 
  -4  -1   8       20.41       29.09      6.85 o 
  -3  -1   8       76.77       82.20      7.00 o 
  -2  -1   8        1.41        0.00      4.73 o 
  -1  -1   8     1227.04     1250.74     32.91 o 
   0  -1   8      179.13      181.31     10.25 o 
   1  -1   8       22.53       24.22      4.82 o 
   2  -1   8       57.69       54.16      5.71 o 
   3  -1   8       14.56       16.20      2.75 o 
   4  -1   8       28.82       28.12      9.46 o 
   5  -1   8       21.44       36.23     11.09 o 
   6  -1   8        0.00        1.21      6.65 o 
   7  -1   8       43.11       62.02     14.69 o 
   8  -1   8        5.01        0.00      8.06 o 
   9  -1   8        0.15        0.71      6.67 o 
  -9   0   8        2.55        0.00      7.99 o 
  -8   0   8        3.55        6.05      8.11 o 
  -7   0   8        9.30        4.41      7.13 o 
  -6   0   8        1.35        1.38      5.94 o 
  -5   0   8        0.10       13.08     11.18 o 
  -4   0   8       41.26       46.82      8.98 o 
  -3   0   8        0.64        0.00      2.13 o 
  -2   0   8      124.40      131.47     16.60 o 
  -1   0   8        9.30       22.66      5.77 o 
   0   0   8       16.08       23.20      4.74 o 
   1   0   8        1.05        1.29      2.64 o 
   2   0   8        3.31        7.87      3.43 o 
   3   0   8      197.64      198.84     15.06 o 
   4   0   8        0.87        0.00      2.80 o 
   5   0   8        2.92        4.49     11.11 o 
   6   0   8        0.30        0.00      6.85 o 
   7   0   8      130.25      170.91     24.23 o 
   8   0   8       10.92       55.84     16.81 o 
   9   0   8        1.28        0.00     11.60 o 
  10   0   8        5.96       18.04     13.89 o 
  -9   1   8        6.87       15.58     12.16 o 
  -8   1   8        0.08        1.93      6.74 o 
  -7   1   8       12.74        6.76      6.37 o 
  -6   1   8       13.61        7.54      9.72 o 
  -5   1   8        0.99        0.09      3.81 o 
  -4   1   8       16.63       16.37      6.28 o 
  -3   1   8        8.84        9.14      2.66 o 
  -2   1   8        3.61        9.13      2.78 o 
  -1   1   8        0.87        1.11      2.59 o 
   0   1   8       48.83       55.97      5.25 o 
   1   1   8      225.50      240.10     20.49 o 
   2   1   8       96.13      112.21      8.37 o 
   3   1   8      126.77      119.54     10.90 o 
   4   1   8        7.89       15.30      3.49 o 
   5   1   8       10.04       34.08     11.40 o 
   6   1   8        0.22       15.98     15.04 o 
   7   1   8       11.64        0.00      7.70 o 
   8   1   8       19.51       21.77     11.50 o 
   9   1   8        0.26        6.25      9.29 o 
  10   1   8       11.00        0.00     11.42 o 
  -9   2   8        0.09        4.15     11.14 o 
  -8   2   8        3.16        3.61      6.91 o 
  -7   2   8       10.61       16.08      9.21 o 
  -6   2   8        8.65       22.46      8.06 o 
  -5   2   8        1.04       23.69     16.43 o 
  -4   2   8        6.53       27.68      9.19 o 
  -3   2   8        3.45        5.09      5.99 o 
  -2   2   8        1.26        1.92      1.36 o 
  -1   2   8       99.10      117.45     28.15 o 
   0   2   8       30.66       34.14      4.30 o 
   1   2   8       54.02       46.78      6.77 o 
   2   2   8      163.75      186.44     10.30 o 
   3   2   8       64.00       63.27      6.07 o 
   4   2   8        1.23        3.54      2.54 o 
   5   2   8        6.23        3.24      3.66 o 
   6   2   8        0.61       11.67      7.85 o 
   7   2   8       86.23      106.12     19.18 o 
   8   2   8        8.89       10.16      9.30 o 
   9   2   8        0.18        9.22     11.00 o 
  10   2   8        9.63        0.00     12.59 o 
  -9   3   8        0.14        0.00      8.56 o 
  -8   3   8       10.23       17.65     16.96 o 
  -7   3   8        1.69        0.00      5.65 o 
  -6   3   8       10.06       18.05      8.44 o 
  -5   3   8       12.38       27.14     10.49 o 
  -4   3   8      121.29      145.71     14.46 o 
  -3   3   8       68.38       80.42     11.92 o 
  -2   3   8      181.15      182.43     33.14 o 
  -1   3   8       86.81       87.98      4.05 o 
   0   3   8        0.02        1.97      4.04 o 
   1   3   8       70.42       73.44      6.50 o 
   2   3   8        1.59        4.11      4.91 o 
   3   3   8      228.56      240.06     13.02 o 
   4   3   8       31.50       31.04      5.07 o 
   5   3   8        0.31        0.00      2.51 o 
   6   3   8       40.63       47.69     13.59 o 
   7   3   8      164.40      186.80     22.42 o 
   8   3   8        0.19        1.66      7.54 o 
   9   3   8        1.76        4.16     14.39 o 
  10   3   8        0.85       17.48     19.18 o 
  -9   4   8        3.34       20.50     22.90 o 
  -8   4   8        4.20        0.00      8.34 o 
  -7   4   8        0.04        4.42      7.51 o 
  -6   4   8       95.61      108.54     21.18 o 
  -5   4   8        2.03        9.68      7.33 o 
  -4   4   8       59.44       80.41     13.65 o 
  -3   4   8       76.83       97.92     15.10 o 
  -2   4   8        0.26       12.67      5.92 o 
  -1   4   8        4.02        2.36      4.63 o 
   0   4   8       62.07       59.41      7.90 o 
   1   4   8        0.94        6.34      3.16 o 
   2   4   8      284.67      305.09     14.06 o 
   3   4   8        4.20       13.03      8.35 o 
   4   4   8        1.01        0.00      3.85 o 
   5   4   8       82.91       67.49     17.29 o 
   6   4   8       56.04       48.54      7.26 o 
   7   4   8       37.53       46.24     15.81 o 
   8   4   8       39.83       73.16     19.34 o 
   9   4   8        3.32        9.25      9.91 o 
  10   4   8        1.15       19.04     14.09 o 
  -8   5   8        3.12        4.65      7.08 o 
  -7   5   8       13.06       12.84     16.98 o 
  -6   5   8       44.60       82.39     18.81 o 
  -5   5   8        2.11        1.28      7.37 o 
  -4   5   8       16.71       39.02     26.72 o 
  -3   5   8        1.73        0.00      6.69 o 
  -2   5   8       12.74        8.99      6.41 o 
  -1   5   8      202.95      190.93     16.13 o 
   0   5   8       72.31       67.59      4.84 o 
   1   5   8       39.96       40.82      5.27 o 
   2   5   8      137.27      127.41     12.99 o 
   3   5   8      175.49      177.53     12.25 o 
   4   5   8       41.24       51.82      7.78 o 
   5   5   8      439.72      401.66     20.56 o 
   6   5   8       16.19       23.91      7.84 o 
   7   5   8      106.82      111.18     12.77 o 
   8   5   8        4.18        0.42      6.59 o 
   9   5   8        0.40        0.12      7.32 o 
  -8   6   8       11.44        4.46      8.76 o 
  -7   6   8        1.05       12.96     16.23 o 
  -6   6   8        6.13        0.57     14.11 o 
  -5   6   8       13.01        3.40      7.28 o 
  -4   6   8        2.75        0.00      6.27 o 
  -3   6   8      141.37      140.96     32.09 o 
  -2   6   8       13.76       18.99      7.61 o 
  -1   6   8        7.82        0.00      5.27 o 
   0   6   8        7.07       14.17     12.24 o 
   1   6   8       18.78       19.14      5.07 o 
   2   6   8       75.34       78.77      7.87 o 
   3   6   8       24.33       29.75      6.58 o 
   4   6   8       17.71       16.35      9.71 o 
   5   6   8      214.00      217.09     15.84 o 
   6   6   8       12.27       22.99     17.09 o 
   7   6   8       98.06       75.71      9.78 o 
   8   6   8        4.28        0.00      7.03 o 
   9   6   8        1.51        0.00      7.50 o 
  -8   7   8        3.23        1.70     13.24 o 
  -7   7   8        2.10        0.00      6.42 o 
  -6   7   8        9.06        4.40     20.36 o 
  -5   7   8        2.35        0.00      6.63 o 
  -4   7   8        2.35        3.79      6.69 o 
  -3   7   8      150.03      137.57     16.43 o 
  -2   7   8      318.29      301.87     22.91 o 
  -1   7   8      157.24      155.52     16.60 o 
   0   7   8       65.75       69.32      9.56 o 
   1   7   8       30.50       36.34      5.59 o 
   2   7   8        0.96        0.00      3.73 o 
   3   7   8        1.03        3.28      4.34 o 
   4   7   8        0.90        2.07      4.11 o 
   5   7   8        1.45        0.00      4.61 o 
   6   7   8        2.91        0.00      2.63 o 
   7   7   8        1.72        0.00      5.44 o 
   8   7   8        9.51        4.31      5.15 o 
   9   7   8        0.08        6.44     17.18 o 
  -7   8   8        0.02        7.62     10.21 o 
  -6   8   8        4.39        9.11     10.80 o 
  -5   8   8       64.18       76.00     18.38 o 
  -4   8   8        3.90        0.00      3.73 o 
  -3   8   8       19.63       15.12      9.23 o 
  -2   8   8       45.10       47.63     14.56 o 
  -1   8   8      148.35      154.81     16.33 o 
   0   8   8       42.45       44.00      5.57 o 
   1   8   8       79.60      100.43     15.90 o 
   2   8   8       41.35       41.48      7.28 o 
   3   8   8       24.93       24.82     12.66 o 
   4   8   8        0.80        0.74      3.61 o 
   5   8   8        0.11        2.76      4.77 o 
   6   8   8        0.80        0.00      3.40 o 
   7   8   8       16.82       12.41      7.10 o 
   8   8   8        3.79        0.00      5.96 o 
  -7   9   8        0.57        3.08      9.93 o 
  -6   9   8        8.78        0.00      8.08 o 
  -5   9   8        2.60        0.00      7.87 o 
  -4   9   8        3.25        0.00      6.54 o 
  -3   9   8        0.37        5.95     11.21 o 
  -2   9   8        1.58        2.02      9.42 o 
  -1   9   8       31.11       36.57     10.37 o 
   0   9   8        0.19        2.66      3.77 o 
   1   9   8       12.82       14.66      7.07 o 
   2   9   8        0.55        0.00      3.57 o 
   3   9   8        9.76       12.33      6.07 o 
   4   9   8        1.21        3.80      4.83 o 
   5   9   8        3.42        5.34      8.69 o 
   6   9   8        7.78        0.79      2.69 o 
   7   9   8        1.53        1.72      6.81 o 
   8   9   8        0.18        0.00      7.94 o 
  -6  10   8        0.03       13.61      9.86 o 
  -5  10   8        8.59        6.74      8.63 o 
  -4  10   8        1.53        0.00      8.28 o 
  -3  10   8        0.56        0.00      7.16 o 
  -2  10   8        0.46        9.98      8.52 o 
  -1  10   8       16.77       17.79      8.83 o 
   0  10   8        0.20        0.47      4.50 o 
   1  10   8       86.70       73.14      8.83 o 
   2  10   8        3.06        0.00      5.30 o 
   3  10   8        3.82        7.28      4.29 o 
   4  10   8        4.89        2.54      5.63 o 
   5  10   8        0.99        7.68      8.47 o 
   6  10   8        3.53        2.40      7.27 o 
   7  10   8        0.31        2.64      7.52 o 
  -5  11   8        9.44        2.34      8.09 o 
  -4  11   8        6.37        1.58      6.96 o 
  -3  11   8       13.66       14.84      9.80 o 
  -2  11   8        6.04       23.05     30.17 o 
  -1  11   8        0.11        1.38      6.32 o 
   0  11   8        0.01        0.00      5.45 o 
   1  11   8        0.97        0.00      4.18 o 
   2  11   8       44.33       33.06      7.60 o 
   3  11   8       26.53       24.93      7.07 o 
   4  11   8       19.69        9.42      8.25 o 
   5  11   8        5.69        1.94      6.60 o 
   6  11   8        1.61        0.00      7.32 o 
   7  11   8        0.29        0.00      8.05 o 
  -4  12   8        3.31        0.00      6.95 o 
  -3  12   8        0.36        0.00      9.58 o 
  -2  12   8       10.43       11.17      8.66 o 
  -1  12   8        5.34       20.41     14.91 o 
   0  12   8        0.44        0.92      5.93 o 
   1  12   8        0.99        0.00      6.48 o 
   2  12   8       14.89       21.89     14.80 o 
   3  12   8        0.02        6.68      7.38 o 
   4  12   8        3.19        3.97      7.28 o 
   5  12   8       13.59        5.53     12.86 o 
   6  12   8        9.96        6.57     10.27 o 
  -3  13   8        1.42        0.00     10.61 o 
  -2  13   8        0.32        3.77      7.62 o 
  -1  13   8        0.37        0.00     10.04 o 
   0  13   8        0.52        0.14      5.64 o 
   1  13   8        0.09        0.20      9.19 o 
   2  13   8        5.86        0.00     15.54 o 
   3  13   8        0.45        0.00      7.76 o 
   4  13   8        1.02        0.00      8.41 o 
   1  14   8        0.13        2.10     10.04 o 
  -2 -10   9        0.02       14.19     11.69 o 
  -1 -10   9        0.77        6.11     13.41 o 
   0 -10   9        8.87        0.00     12.84 o 
   1 -10   9        2.86        0.00     13.54 o 
   2 -10   9        0.07        3.20      9.69 o 
  -4  -9   9        0.36        2.05      7.42 o 
  -3  -9   9        1.92        0.00      5.90 o 
  -2  -9   9        0.22        0.00     11.21 o 
  -1  -9   9       15.99       44.19     13.33 o 
   0  -9   9       12.64        9.68      8.55 o 
   1  -9   9        0.46        3.03      6.16 o 
   2  -9   9        0.35        0.35      5.20 o 
   3  -9   9        0.12        3.83      7.75 o 
   4  -9   9        6.79        0.00      6.16 o 
  -5  -8   9        0.01        0.00      8.55 o 
  -4  -8   9        2.26        2.44      8.92 o 
  -3  -8   9        1.44        6.62      6.79 o 
  -2  -8   9        3.51        0.00      8.84 o 
  -1  -8   9       13.99       16.24      6.73 o 
   0  -8   9       12.74       20.55     10.49 o 
   1  -8   9        4.14        5.33      5.12 o 
   2  -8   9        0.11        0.19      5.15 o 
   3  -8   9       18.46        0.00      8.69 o 
   4  -8   9       76.96       59.20      9.80 o 
   5  -8   9       46.55       35.15     24.40 o 
  -6  -7   9        0.06        0.00     11.74 o 
  -5  -7   9       10.71       15.80     10.59 o 
  -4  -7   9        2.50        4.13      6.66 o 
  -3  -7   9       24.00       37.10      9.72 o 
  -2  -7   9        0.60        0.01      4.06 o 
  -1  -7   9        0.28        5.66      5.07 o 
   0  -7   9       79.44       86.37     11.99 o 
   1  -7   9        9.76        0.72      5.61 o 
   2  -7   9       37.06       49.73     18.06 o 
   3  -7   9        0.63        0.00      7.84 o 
   4  -7   9       18.87       11.25     10.06 o 
   5  -7   9       57.46       80.43     24.75 o 
   6  -7   9       21.74       32.83     18.86 o 
  -7  -6   9        0.22       17.05     13.53 o 
  -6  -6   9        0.17        1.10      7.65 o 
  -5  -6   9        0.25        0.00      8.18 o 
  -4  -6   9       23.07       23.50     13.26 o 
  -3  -6   9       34.78       48.51      7.53 o 
  -2  -6   9       10.54        9.82      3.88 o 
  -1  -6   9        0.17        0.53      6.46 o 
   0  -6   9      205.51      207.27     14.83 o 
   1  -6   9      109.76      131.49     16.77 o 
   2  -6   9      122.14       98.47     11.74 o 
   3  -6   9       22.92       50.39     16.83 o 
   4  -6   9        1.91        4.54      7.04 o 
   5  -6   9        9.03        4.71      7.57 o 
   6  -6   9        9.22        7.37      9.85 o 
   7  -6   9        8.25       12.09     12.96 o 
  -7  -5   9        3.87        4.72      8.42 o 
  -6  -5   9        9.81        7.12      8.35 o 
  -5  -5   9       25.14       14.09     12.84 o 
  -4  -5   9        0.14        6.67      6.27 o 
  -3  -5   9        4.82        7.22     13.54 o 
  -2  -5   9        2.97        1.54      5.58 o 
  -1  -5   9      219.93      237.88     15.88 o 
   0  -5   9       11.48       19.29      7.74 o 
   1  -5   9       29.12       14.85     11.47 o 
   2  -5   9       33.94       36.31     10.15 o 
   3  -5   9       55.66       76.67     15.71 o 
   4  -5   9        0.54       15.75      8.99 o 
   5  -5   9        6.00       25.40     10.38 o 
   6  -5   9        0.53        3.73      8.48 o 
   7  -5   9       11.72        6.23      9.52 o 
   8  -5   9        7.68       20.61     18.96 o 
  -8  -4   9        0.44        3.55     11.09 o 
  -7  -4   9        0.66        0.00      7.10 o 
  -6  -4   9        5.11       20.03     23.65 o 
  -5  -4   9       19.87       23.74      8.46 o 
  -4  -4   9       39.28       31.92      7.02 o 
  -3  -4   9        2.68        2.80      6.51 o 
  -2  -4   9        2.90        5.95      4.50 o 
  -1  -4   9      316.41      333.55     18.47 o 
   0  -4   9       15.81       26.40      9.27 o 
   1  -4   9       14.63       10.97      5.34 o 
   2  -4   9        0.03        0.00      6.50 o 
   3  -4   9        0.36        0.00      6.47 o 
   4  -4   9      100.68      107.82     15.01 o 
   5  -4   9        1.26       27.92     15.74 o 
   6  -4   9        0.01        0.00      8.96 o 
   7  -4   9       11.29       50.84     15.67 o 
   8  -4   9        3.24        1.30      6.63 o 
  -8  -3   9        0.31        1.80     12.24 o 
  -7  -3   9        6.05        0.00     10.84 o 
  -6  -3   9       29.94       33.36      8.28 o 
  -5  -3   9        9.98        6.24      4.64 o 
  -4  -3   9        1.41        5.18      7.39 o 
  -3  -3   9       94.33       97.83     12.83 o 
  -2  -3   9       66.93       70.59      7.94 o 
  -1  -3   9       14.75       35.56      6.50 o 
   0  -3   9      109.23      104.37      9.93 o 
   1  -3   9       15.40       20.14      5.40 o 
   2  -3   9       11.42       19.49      6.21 o 
   3  -3   9        1.93        1.18      5.10 o 
   4  -3   9        3.76        0.99      6.87 o 
   5  -3   9       16.58       21.61     10.55 o 
   6  -3   9        0.34        0.00      8.75 o 
   7  -3   9        3.29        1.23      5.98 o 
   8  -3   9        3.40        3.72     11.76 o 
  -8  -2   9        8.27       26.92     22.08 o 
  -7  -2   9        0.95        5.89      7.05 o 
  -6  -2   9        2.92       22.48     24.18 o 
  -5  -2   9        0.10        1.87      4.06 o 
  -4  -2   9       45.53       64.41     12.17 o 
  -3  -2   9        2.54        8.20      5.23 o 
  -2  -2   9       11.83       10.62     14.43 o 
  -1  -2   9        8.95        5.66      4.05 o 
   0  -2   9       76.98       60.37      9.90 o 
   1  -2   9       23.00       31.54     11.81 o 
   2  -2   9        1.59        0.00      2.59 o 
   3  -2   9        1.34       11.87      7.00 o 
   4  -2   9        0.10        5.79      6.44 o 
   5  -2   9        2.74        9.25      9.79 o 
   6  -2   9       21.19       38.05     15.49 o 
   7  -2   9       13.48        8.11      9.65 o 
   8  -2   9        0.12        0.00     16.16 o 
   9  -2   9        0.17        0.00      9.80 o 
  -8  -1   9        0.37        0.00      7.41 o 
  -7  -1   9        1.76        5.08      9.09 o 
  -6  -1   9        0.41        0.00      4.78 o 
  -5  -1   9        3.28        1.66      3.67 o 
  -4  -1   9       59.12       53.95      6.70 o 
  -3  -1   9       87.46       85.08      9.89 o 
  -2  -1   9       24.41       22.86      7.88 o 
  -1  -1   9      290.31      298.41     14.00 o 
   0  -1   9        1.91        0.00      4.40 o 
   1  -1   9        6.38        0.00      3.68 o 
   2  -1   9        4.20        3.19      3.29 o 
   3  -1   9        6.15        0.00      3.63 o 
   4  -1   9        0.04        0.00      5.97 o 
   5  -1   9       47.76       34.98     13.79 o 
   6  -1   9       30.12       23.83     11.64 o 
   7  -1   9        3.79        0.00      6.92 o 
   8  -1   9        2.40        0.00      6.92 o 
   9  -1   9        0.51        3.39      7.86 o 
  -8   0   9        0.09        6.09      8.77 o 
  -7   0   9        1.35        0.00      7.97 o 
  -6   0   9        3.95        4.99      6.40 o 
  -5   0   9        5.98        1.63      5.82 o 
  -4   0   9       58.97       64.08      9.46 o 
  -3   0   9       74.62       68.19      5.95 o 
  -2   0   9      223.61      221.61     10.63 o 
  -1   0   9       88.62       98.91     10.27 o 
   0   0   9       46.61       47.95      5.87 o 
   1   0   9        0.26        3.62      4.09 o 
   2   0   9        0.15        0.00      3.03 o 
   3   0   9      139.96      126.12     11.43 o 
   4   0   9       15.45       19.91      6.36 o 
   5   0   9      167.14      183.32     19.50 o 
   6   0   9       50.38       71.27     14.98 o 
   7   0   9       21.63       46.85     22.98 o 
   8   0   9       22.17       12.12     11.13 o 
   9   0   9        0.12        0.08      7.39 o 
  -8   1   9        3.12        3.07      7.25 o 
  -7   1   9        1.04        3.92      6.89 o 
  -6   1   9       23.67       19.20     16.18 o 
  -5   1   9       13.99       40.14     30.32 o 
  -4   1   9       47.74       57.69      8.66 o 
  -3   1   9       28.34       26.26      3.70 o 
  -2   1   9       23.79       26.02      7.51 o 
  -1   1   9       52.98       56.99      5.62 o 
   0   1   9        9.18       30.99      7.81 o 
   1   1   9      106.84      114.08      8.18 o 
   2   1   9       73.73       74.96      7.22 o 
   3   1   9        4.25        5.45      6.28 o 
   4   1   9      103.41      117.74     16.27 o 
   5   1   9       76.35       67.50     14.56 o 
   6   1   9      125.21      146.83     19.50 o 
   7   1   9       12.17       10.57     10.79 o 
   8   1   9        1.33        0.00     16.08 o 
   9   1   9        2.47        0.00     15.66 o 
  -8   2   9        1.81       25.09     22.83 o 
  -7   2   9       38.28       32.24     22.35 o 
  -6   2   9        3.28        3.15      5.66 o 
  -5   2   9       14.98       20.73      8.48 o 
  -4   2   9       14.49       16.83      8.03 o 
  -3   2   9       12.62       16.75      6.83 o 
  -2   2   9       15.29       29.53     10.54 o 
  -1   2   9       57.31       67.71     10.90 o 
   0   2   9       37.43       41.66      6.82 o 
   1   2   9        0.39        0.00      4.32 o 
   2   2   9        1.15        0.37      2.95 o 
   3   2   9       30.66       29.88      5.13 o 
   4   2   9        6.62       15.43      4.19 o 
   5   2   9        1.26        1.55      8.59 o 
   6   2   9        1.87        0.44     14.19 o 
   7   2   9        0.07        0.00     11.89 o 
   8   2   9       24.00       25.10     12.71 o 
   9   2   9        4.15        5.70     10.96 o 
  -8   3   9        1.98        0.00      9.54 o 
  -7   3   9       55.90       31.66     14.24 o 
  -6   3   9        0.94        0.00      8.17 o 
  -5   3   9      120.83      111.50     16.02 o 
  -4   3   9        1.31        0.00      6.23 o 
  -3   3   9       15.92       27.58      7.54 o 
  -2   3   9        0.29        0.00      4.35 o 
  -1   3   9       52.85       58.65     20.46 o 
   0   3   9        0.06        0.00      2.04 o 
   1   3   9        0.06       11.16      7.90 o 
   2   3   9      163.39      165.36     10.63 o 
   3   3   9        4.21        0.00      3.76 o 
   4   3   9        3.30        4.60      3.88 o 
   5   3   9        1.50        8.75      5.03 o 
   6   3   9      131.88      167.19     21.72 o 
   7   3   9        2.81       10.06      9.38 o 
   8   3   9        0.01        0.00     10.52 o 
   9   3   9        5.95        0.00      9.57 o 
  -8   4   9        0.43        0.00      5.63 o 
  -7   4   9       17.28       33.33     13.21 o 
  -6   4   9       17.14       21.75      9.42 o 
  -5   4   9       22.73       26.04     20.33 o 
  -4   4   9       58.81       64.78     13.37 o 
  -3   4   9       18.99       23.20      9.16 o 
  -2   4   9       16.23        6.51      6.52 o 
  -1   4   9        0.01       10.69      5.81 o 
   0   4   9       42.53       41.01      4.51 o 
   1   4   9       90.50       91.70      7.56 o 
   2   4   9       46.31       42.10      5.84 o 
   3   4   9      368.09      361.15     17.15 o 
   4   4   9       50.46       48.22      7.09 o 
   5   4   9       53.04       52.23     13.77 o 
   6   4   9       16.58       13.92     12.76 o 
   7   4   9      174.70      209.62     27.09 o 
   8   4   9       27.16       12.44     11.79 o 
   9   4   9       13.48       13.28     12.65 o 
  -8   5   9        0.03        3.55      9.64 o 
  -7   5   9        0.84       16.42     16.76 o 
  -6   5   9       29.81       30.07     21.01 o 
  -5   5   9       29.64       41.36     12.93 o 
  -4   5   9       10.51        0.00      7.87 o 
  -3   5   9       12.24        0.00     13.41 o 
  -2   5   9      249.45      236.57     19.11 o 
  -1   5   9       63.10       67.58     11.95 o 
   0   5   9        7.61       12.56      4.92 o 
   1   5   9       44.21       38.68      5.33 o 
   2   5   9      377.43      405.51     26.76 o 
   3   5   9      294.11      318.28     18.51 o 
   4   5   9       46.63       55.68      8.96 o 
   5   5   9       23.93       37.76      8.54 o 
   6   5   9        5.72       13.89      7.48 o 
   7   5   9        0.75        0.00     10.96 o 
   8   5   9        0.14        0.00     11.90 o 
   9   5   9        0.71       14.61     11.35 o 
  -8   6   9       11.53       29.97     23.20 o 
  -7   6   9        3.65        2.85      8.51 o 
  -6   6   9       20.84        8.04      8.60 o 
  -5   6   9       10.19       58.28     15.47 o 
  -4   6   9       10.91        8.67      7.41 o 
  -3   6   9       60.69       71.29     16.76 o 
  -2   6   9        7.68       10.46      7.15 o 
  -1   6   9       97.00      136.59     27.17 o 
   0   6   9      112.49      114.74     20.66 o 
   1   6   9        1.78        1.73      2.53 o 
   2   6   9       18.63        8.83      6.17 o 
   3   6   9        1.70        0.00      3.03 o 
   4   6   9       19.16       19.29      7.56 o 
   5   6   9        0.54        2.24      4.57 o 
   6   6   9        2.87        2.37      3.70 o 
   7   6   9        0.35       15.55     19.31 o 
   8   6   9        0.31        0.00     15.01 o 
   9   6   9        2.51        5.20     16.53 o 
  -7   7   9        2.47        8.92      9.74 o 
  -6   7   9        1.68        0.00     10.02 o 
  -5   7   9       12.87        0.85      5.87 o 
  -4   7   9        0.85       15.32      8.43 o 
  -3   7   9       18.79       34.09     22.23 o 
  -2   7   9       30.21       35.17      9.41 o 
  -1   7   9       17.57        8.08      5.81 o 
   0   7   9        1.96        4.63      6.57 o 
   1   7   9        8.42       15.29      8.04 o 
   2   7   9        3.32        1.75      3.64 o 
   3   7   9        7.86        3.04      4.42 o 
   4   7   9        0.27        0.00      3.30 o 
   5   7   9       18.42       19.85      9.15 o 
   6   7   9       19.71       26.81      9.77 o 
   7   7   9        0.72        0.26      3.98 o 
   8   7   9        0.48        5.71      9.26 o 
  -7   8   9        2.87        0.00      8.74 o 
  -6   8   9       31.64       87.42     54.45 o 
  -5   8   9        1.35        2.74      7.53 o 
  -4   8   9       10.77       26.25     11.12 o 
  -3   8   9        0.98        5.28      9.29 o 
  -2   8   9       12.32        8.46      6.31 o 
  -1   8   9        0.16        3.69      5.73 o 
   0   8   9       24.48       38.18      9.16 o 
   1   8   9       56.73       58.97      9.35 o 
   2   8   9       82.46       92.09      9.76 o 
   3   8   9       24.00       16.98      6.45 o 
   4   8   9        0.04        0.27      3.43 o 
   5   8   9        2.55        1.48      4.95 o 
   6   8   9        3.07        2.65      3.80 o 
   7   8   9        4.35        0.00      4.76 o 
   8   8   9        3.01        0.00     14.44 o 
  -6   9   9        0.77        6.00      8.76 o 
  -5   9   9        1.99        4.72      8.62 o 
  -4   9   9        0.28        7.83      7.83 o 
  -3   9   9        0.00        7.08      8.53 o 
  -2   9   9        0.26        3.15      6.87 o 
  -1   9   9        2.18        0.00      6.97 o 
   0   9   9        6.05       12.46      6.99 o 
   1   9   9       31.67       29.42      6.05 o 
   2   9   9       31.76       29.34      8.65 o 
   3   9   9        7.19        4.91      5.57 o 
   4   9   9        0.62        0.00      5.48 o 
   5   9   9        1.31        3.29      5.73 o 
   6   9   9        0.05        0.00      3.71 o 
   7   9   9        0.14        0.58      6.41 o 
  -6  10   9        0.93        1.58      6.65 o 
  -5  10   9        0.54        0.00      8.16 o 
  -4  10   9       10.31        0.00      7.25 o 
  -3  10   9        0.45        7.51      8.78 o 
  -2  10   9        2.35       16.18     16.11 o 
  -1  10   9        4.05        3.45      5.90 o 
   0  10   9        1.10        3.28      6.21 o 
   1  10   9       18.22       12.17      7.55 o 
   2  10   9       19.03       30.83      9.89 o 
   3  10   9        1.37        4.32      6.69 o 
   4  10   9        2.46       21.90     14.71 o 
   5  10   9        0.66        0.00      5.79 o 
   6  10   9        0.67        0.00      7.93 o 
   7  10   9        1.77        6.53      8.74 o 
  -5  11   9        1.79        0.00     10.21 o 
  -4  11   9        7.54       20.96     33.74 o 
  -3  11   9       13.59       15.57     12.44 o 
  -2  11   9        1.74        2.87     14.99 o 
  -1  11   9        0.78        5.66      7.09 o 
   0  11   9        0.00        0.00      5.62 o 
   1  11   9       11.72        3.01      7.97 o 
   2  11   9        5.47        0.00      5.10 o 
   3  11   9       14.08       12.69      7.20 o 
   4  11   9        6.69        0.00      6.76 o 
   5  11   9        0.00        0.00      7.94 o 
   6  11   9        0.04        0.00      6.48 o 
  -3  12   9        1.85        5.96     11.21 o 
  -2  12   9        0.33        0.00     14.14 o 
  -1  12   9        1.40       12.77      9.72 o 
   0  12   9        1.34        0.00      6.69 o 
   1  12   9        3.64        6.32      8.49 o 
   2  12   9        0.71        0.00      4.86 o 
   3  12   9        2.81        1.97      6.66 o 
   4  12   9        4.54        4.89      8.96 o 
   5  12   9        0.35       18.67     10.95 o 
  -2  13   9        3.06       20.93     12.44 o 
  -1  13   9        0.00        0.00      7.21 o 
   0  13   9        0.43       15.19      9.34 o 
   1  13   9        0.97       14.89     17.03 o 
   2  13   9        0.07        0.00     10.29 o 
   3  13   9        2.46        2.10     10.14 o 
  -2  -9  10        2.28        0.99     10.14 o 
  -1  -9  10        1.40        0.00      6.18 o 
   0  -9  10        1.50        2.55      8.29 o 
   1  -9  10        0.55       10.79     13.99 o 
   2  -9  10        0.14       15.89     26.57 o 
  -4  -8  10        2.04       17.10     11.07 o 
  -3  -8  10        0.42        0.00      5.04 o 
  -2  -8  10       38.27       41.19     20.63 o 
  -1  -8  10       17.04        7.90      7.64 o 
   0  -8  10        0.23        4.60      5.30 o 
   1  -8  10        1.90        0.46      5.74 o 
   2  -8  10        3.05        4.17      7.14 o 
   3  -8  10       19.72       16.49     11.43 o 
   4  -8  10       52.80       53.53     24.60 o 
  -5  -7  10       10.39        9.70     10.82 o 
  -4  -7  10        0.56        0.00      5.73 o 
  -3  -7  10       41.13       45.38     10.51 o 
  -2  -7  10       69.23       87.68     16.18 o 
  -1  -7  10       26.23       30.58      7.78 o 
   0  -7  10       23.32       28.59     12.17 o 
   1  -7  10        6.00        2.87      6.87 o 
   2  -7  10        1.54        0.00      9.47 o 
   3  -7  10        7.88        0.83      7.49 o 
   4  -7  10       80.24       91.09     18.68 o 
   5  -7  10       54.60       44.41     16.01 o 
  -6  -6  10        1.04        0.00     12.39 o 
  -5  -6  10        6.85        7.95      8.97 o 
  -4  -6  10       48.38       50.62     13.55 o 
  -3  -6  10      144.01      128.01     13.24 o 
  -2  -6  10        0.85        2.92      3.36 o 
  -1  -6  10       38.99       46.39      9.12 o 
   0  -6  10        0.10        0.00      4.86 o 
   1  -6  10        4.77        5.20      4.34 o 
   2  -6  10        1.17        3.60      4.84 o 
   3  -6  10        0.53        6.97      7.71 o 
   4  -6  10        2.39        8.69      8.05 o 
   5  -6  10        4.20        3.87      7.22 o 
   6  -6  10       17.49       28.23     14.52 o 
  -6  -5  10        0.51        0.00      6.29 o 
  -5  -5  10       11.25        7.14     11.34 o 
  -4  -5  10        1.20        6.45      4.55 o 
  -3  -5  10       27.94       14.64      6.85 o 
  -2  -5  10        4.11        0.00      4.66 o 
  -1  -5  10        4.87        5.65      5.38 o 
   0  -5  10       10.31        4.99      3.94 o 
   1  -5  10        6.70        4.90      4.57 o 
   2  -5  10        1.28        2.26      6.57 o 
   3  -5  10       14.39        4.52      8.92 o 
   4  -5  10        9.42       12.72      9.63 o 
   5  -5  10       14.32       10.00      8.25 o 
   6  -5  10       27.92       12.88     10.56 o 
   7  -5  10        0.25        0.00      7.73 o 
  -7  -4  10        0.13       12.64     16.83 o 
  -6  -4  10        0.08        9.02      8.60 o 
  -5  -4  10       12.95       23.84     13.47 o 
  -4  -4  10       48.58       50.75      8.24 o 
  -3  -4  10        2.89        5.96      4.99 o 
  -2  -4  10        4.79        7.77     10.87 o 
  -1  -4  10        2.86        9.93      5.48 o 
   0  -4  10        3.27       18.95      6.33 o 
   1  -4  10       12.52        0.50      2.78 o 
   2  -4  10        8.22       22.12     11.39 o 
   3  -4  10       32.19       38.28     11.43 o 
   4  -4  10        0.03        0.98      7.97 o 
   5  -4  10        6.35        5.71      7.23 o 
   6  -4  10        3.82        0.00      5.41 o 
   7  -4  10        0.25        0.00      8.11 o 
  -7  -3  10        0.76        5.64     15.54 o 
  -6  -3  10        1.15        2.41      8.39 o 
  -5  -3  10        4.17        4.16      5.51 o 
  -4  -3  10       69.79       80.17     10.43 o 
  -3  -3  10        0.64        4.52      4.86 o 
  -2  -3  10       11.22       10.16      4.63 o 
  -1  -3  10      151.78      159.38     13.13 o 
   0  -3  10      495.32      499.28     25.96 o 
   1  -3  10       27.53       37.61      6.94 o 
   2  -3  10       15.32       17.87      6.43 o 
   3  -3  10        0.03       52.98     35.89 o 
   4  -3  10        0.62        0.00      5.27 o 
   5  -3  10       14.45       11.41      9.50 o 
   6  -3  10        0.10        2.15      6.66 o 
   7  -3  10        0.00        2.23      8.00 o 
   8  -3  10        2.19        0.00      6.83 o 
  -8  -2  10        1.53        0.75     12.19 o 
  -7  -2  10        1.64       15.45     10.14 o 
  -6  -2  10       18.70       37.31     19.68 o 
  -5  -2  10        4.08        2.19      4.50 o 
  -4  -2  10        1.92        0.00      3.55 o 
  -3  -2  10       85.32       65.29     13.00 o 
  -2  -2  10        2.00        1.01      5.57 o 
  -1  -2  10       23.17       17.48      8.07 o 
   0  -2  10        6.01        8.32      3.56 o 
   1  -2  10       31.72       42.32      6.96 o 
   2  -2  10        2.97        8.19      4.30 o 
   3  -2  10       37.19       31.39      6.30 o 
   4  -2  10       64.14       65.94     14.10 o 
   5  -2  10        0.67        0.00      6.08 o 
   6  -2  10        4.70        9.04      7.91 o 
   7  -2  10        0.41        0.00      7.34 o 
   8  -2  10        0.39        0.26      5.90 o 
  -8  -1  10        9.08        0.00      6.19 o 
  -7  -1  10        2.87       10.09      9.28 o 
  -6  -1  10        1.30        0.00      6.13 o 
  -5  -1  10        2.37        0.57     10.47 o 
  -4  -1  10        3.10        0.56      2.90 o 
  -3  -1  10      164.93      171.08     13.58 o 
  -2  -1  10       30.62       19.31     11.33 o 
  -1  -1  10      159.96      172.48     10.94 o 
   0  -1  10      139.37      108.27     25.47 o 
   1  -1  10        8.87       21.08      7.62 o 
   2  -1  10       12.07        9.23      4.68 o 
   3  -1  10        1.80        0.97      3.08 o 
   4  -1  10       49.34       51.18     10.91 o 
   5  -1  10       63.10       67.87     13.42 o 
   6  -1  10       72.83       81.09     17.84 o 
   7  -1  10        1.37        0.62      6.41 o 
   8  -1  10       10.94        0.00      6.44 o 
  -8   0  10        0.85        0.00      8.35 o 
  -7   0  10        6.21        0.00      8.24 o 
  -6   0  10        2.01       17.05     13.31 o 
  -5   0  10        1.11        0.00     12.14 o 
  -4   0  10        7.26       33.08     10.40 o 
  -3   0  10       88.29       79.90     24.40 o 
  -2   0  10      299.33      268.05     13.03 o 
  -1   0  10       27.11       41.24     11.02 o 
   0   0  10        0.02        2.47      6.19 o 
   1   0  10       57.95       59.97      6.60 o 
   2   0  10       45.95       35.22      6.69 o 
   3   0  10       63.12       74.09      8.05 o 
   4   0  10        6.11        3.92      4.27 o 
   5   0  10       10.81       29.63     19.03 o 
   6   0  10      127.90      148.35     19.58 o 
   7   0  10        8.71       18.92     30.97 o 
   8   0  10        3.75       13.78     10.92 o 
   9   0  10        0.81        8.41     11.10 o 
  -8   1  10        3.56        0.83      6.26 o 
  -7   1  10        0.36        9.91     10.10 o 
  -6   1  10        4.21        4.41      6.34 o 
  -5   1  10        4.90        0.00      6.71 o 
  -4   1  10        1.06        2.53      7.44 o 
  -3   1  10       10.88        6.18      6.29 o 
  -2   1  10       29.02       25.11      3.99 o 
  -1   1  10      114.11      113.94      8.34 o 
   0   1  10       33.96       35.74      5.35 o 
   1   1  10        0.06        3.88      3.57 o 
   2   1  10        7.77       14.71     11.65 o 
   3   1  10       68.13       57.36      7.08 o 
   4   1  10        3.79        4.05      5.86 o 
   5   1  10       50.89       55.23     13.55 o 
   6   1  10       61.77       71.36     17.31 o 
   7   1  10       92.65      130.10     45.63 o 
   8   1  10       51.92       60.52     18.29 o 
   9   1  10        0.96       13.64     11.60 o 
  -8   2  10        1.11        1.84      7.69 o 
  -7   2  10        2.88        1.65      7.06 o 
  -6   2  10       16.00        8.25      7.47 o 
  -5   2  10       16.88       29.36     11.61 o 
  -4   2  10       67.92       73.17     12.02 o 
  -3   2  10        0.20        0.00      5.05 o 
  -2   2  10        1.84       10.84     11.84 o 
  -1   2  10        0.82       12.01      4.79 o 
   0   2  10       72.86       72.87      6.55 o 
   1   2  10        7.48        9.12      7.23 o 
   2   2  10       12.46       17.35      8.47 o 
   3   2  10        3.22       11.80      8.68 o 
   4   2  10        0.05        0.00      2.52 o 
   5   2  10        0.01        4.15      5.25 o 
   6   2  10       22.01       27.36     11.63 o 
   7   2  10        1.01        0.00     12.69 o 
   8   2  10       94.01       94.44     21.47 o 
   9   2  10       12.55        4.59     11.71 o 
  -8   3  10        0.02        0.97      7.76 o 
  -7   3  10        2.37        0.00      6.26 o 
  -6   3  10        6.38        4.34      6.49 o 
  -5   3  10       12.26        7.30      7.29 o 
  -4   3  10       39.76       56.32     17.88 o 
  -3   3  10        2.23        4.15      6.76 o 
  -2   3  10        4.60        5.76      6.79 o 
  -1   3  10       95.37      144.10     18.75 o 
   0   3  10      211.16      225.16     10.65 o 
   1   3  10       84.34       83.43      7.43 o 
   2   3  10        6.60        9.36      4.39 o 
   3   3  10        2.63        5.65      4.74 o 
   4   3  10       11.89        7.47      4.49 o 
   5   3  10        0.19        0.00      2.73 o 
   6   3  10       57.02       43.44     11.86 o 
   7   3  10       33.73       44.84     15.98 o 
   8   3  10       28.05       36.19     20.13 o 
   9   3  10        0.16        7.67     11.41 o 
  -8   4  10        0.55        0.00      7.78 o 
  -7   4  10        0.07        3.91      7.11 o 
  -6   4  10        4.85       16.42     11.11 o 
  -5   4  10        0.16       21.36     17.41 o 
  -4   4  10        0.64        0.89      9.94 o 
  -3   4  10       10.15        7.44      8.42 o 
  -2   4  10       16.37       36.32     26.18 o 
  -1   4  10      233.28      225.87     20.30 o 
   0   4  10      214.50      215.89     10.42 o 
   1   4  10       51.78       73.12      7.61 o 
   2   4  10      185.48      146.61     23.14 o 
   3   4  10       13.36       13.04      5.32 o 
   4   4  10       47.58       48.37      8.19 o 
   5   4  10       20.48       24.77      6.63 o 
   6   4  10       30.85       59.60     13.83 o 
   7   4  10       68.27       62.47     17.58 o 
   8   4  10       39.64       57.93     18.77 o 
   9   4  10        4.50       27.34     32.74 o 
  -7   5  10        3.47        3.20      8.14 o 
  -6   5  10       13.31       21.43     10.60 o 
  -5   5  10        9.29       10.95      8.13 o 
  -4   5  10        1.72        6.91      7.05 o 
  -3   5  10        3.56        7.95     16.38 o 
  -2   5  10       78.41       74.47     12.60 o 
  -1   5  10      228.01      212.28     20.86 o 
   0   5  10       69.25       66.74     13.33 o 
   1   5  10        0.00        7.63      3.98 o 
   2   5  10       11.36       10.80      6.97 o 
   3   5  10       32.40       29.24      7.18 o 
   4   5  10      109.02       95.13     10.64 o 
   5   5  10       24.64       33.16      7.05 o 
   6   5  10        5.31        4.99      4.19 o 
   7   5  10        4.82       11.13     10.61 o 
   8   5  10       28.38       37.58     16.14 o 
  -7   6  10        0.86        0.39      6.64 o 
  -6   6  10        3.18       12.30     16.58 o 
  -5   6  10       19.41       21.50     11.37 o 
  -4   6  10        0.67       12.58     14.41 o 
  -3   6  10       11.13       16.22      7.99 o 
  -2   6  10        0.01        0.00     12.41 o 
  -1   6  10       37.09        9.26      7.85 o 
   0   6  10       96.10       94.15     12.33 o 
   1   6  10        8.68       14.41      4.20 o 
   2   6  10        0.00        0.00      3.46 o 
   3   6  10        7.10        4.52      4.14 o 
   4   6  10        0.92        2.21      4.66 o 
   5   6  10        6.16       11.59      6.45 o 
   6   6  10        0.20        4.69      5.87 o 
   7   6  10        0.05        0.00      9.72 o 
   8   6  10        0.53       16.75     24.53 o 
  -7   7  10        7.45        3.37      8.71 o 
  -6   7  10        0.05       11.09     11.20 o 
  -5   7  10        0.29        0.00     11.86 o 
  -4   7  10        3.08       27.56     19.16 o 
  -3   7  10        0.73       10.24      7.24 o 
  -2   7  10       23.66       18.52      7.56 o 
  -1   7  10       28.51       37.41     14.51 o 
   0   7  10        0.53        0.00      6.44 o 
   1   7  10       20.09       17.98      4.46 o 
   2   7  10        0.96        0.00      3.99 o 
   3   7  10       27.34       27.78     16.08 o 
   4   7  10       21.07       35.44     18.51 o 
   5   7  10        0.04        0.00      3.60 o 
   6   7  10        0.08        9.79      5.50 o 
   7   7  10        5.33        6.59      9.78 o 
   8   7  10        3.30        0.00      9.66 o 
  -6   8  10        0.04        7.81      8.63 o 
  -5   8  10       25.25       37.44     13.61 o 
  -4   8  10        3.43       14.43     14.99 o 
  -3   8  10        0.06        0.00      6.30 o 
  -2   8  10        9.41        8.38      7.00 o 
  -1   8  10       26.42       38.46     10.54 o 
   0   8  10       16.11       20.01      9.89 o 
   1   8  10        0.01        0.00      6.75 o 
   2   8  10       46.11       51.44      7.85 o 
   3   8  10        6.56        8.54      5.29 o 
   4   8  10       15.98       19.16      7.31 o 
   5   8  10        0.02       11.80     11.76 o 
   6   8  10        0.00        1.71      4.02 o 
   7   8  10        0.01        0.00      5.73 o 
  -6   9  10        2.18        2.83      9.35 o 
  -5   9  10        5.56        3.37      8.78 o 
  -4   9  10        7.31        7.69      7.55 o 
  -3   9  10        1.50       38.65     19.11 o 
  -2   9  10       29.13       34.99     11.41 o 
  -1   9  10       19.55       20.77      9.92 o 
   0   9  10        5.16        1.52     11.39 o 
   1   9  10        0.24        0.00      6.83 o 
   2   9  10       16.72       22.76      6.84 o 
   3   9  10       22.12       14.99      6.38 o 
   4   9  10        5.54        8.41      8.16 o 
   5   9  10        0.06        4.81      6.37 o 
   6   9  10        0.08        1.50      4.10 o 
   7   9  10        0.00        0.00      7.38 o 
  -5  10  10       10.41        7.15     10.74 o 
  -4  10  10        0.36        6.20      7.72 o 
  -3  10  10        0.13       11.87     19.51 o 
  -2  10  10        0.07        0.63      4.80 o 
  -1  10  10        4.76        9.56      9.74 o 
   0  10  10        5.50       12.46     10.71 o 
   1  10  10        3.78        4.06      6.61 o 
   2  10  10        5.62        0.00      7.59 o 
   3  10  10        2.02       19.79      6.91 o 
   4  10  10        0.58       13.48      9.38 o 
   5  10  10        0.56        4.22      6.60 o 
   6  10  10        6.87        1.49      7.85 o 
  -4  11  10        1.11       12.80     10.31 o 
  -3  11  10        0.39       11.58     10.74 o 
  -2  11  10        2.69        7.37      9.20 o 
  -1  11  10        0.15       24.07     11.40 o 
   0  11  10        2.32       20.66     22.45 o 
   1  11  10       10.97        6.42      7.61 o 
   2  11  10       16.51       31.36     17.01 o 
   3  11  10        0.82       11.48      9.54 o 
   4  11  10        3.50        5.04      8.16 o 
   5  11  10        3.41        9.21     10.06 o 
  -2  12  10        1.47       21.75     10.81 o 
  -1  12  10        0.02        8.98      9.89 o 
   0  12  10        0.23        7.81     14.79 o 
   1  12  10        0.03        0.00      6.97 o 
   2  12  10        1.22        0.00      7.09 o 
   3  12  10        3.93        0.90      8.64 o 
   4  12  10        0.05       16.68     17.18 o 
   1  13  10        0.00        2.55     12.14 o 
  -2  -8  11       26.00       24.23     11.93 o 
  -1  -8  11        6.68        0.00      7.05 o 
   0  -8  11        0.67        0.00      9.39 o 
   1  -8  11        2.26        4.36      8.49 o 
   2  -8  11        0.53        0.00      6.56 o 
  -4  -7  11       40.30       57.81     16.93 o 
  -3  -7  11       33.17       43.42     13.65 o 
  -2  -7  11        6.22        2.32      6.06 o 
  -1  -7  11       23.73       35.11      9.32 o 
   0  -7  11        0.30        0.00     14.49 o 
   1  -7  11       34.00       22.59     11.29 o 
   2  -7  11        0.13       11.85     19.56 o 
   3  -7  11        7.34        2.88      4.92 o 
   4  -7  11        0.52        6.73      6.86 o 
  -5  -6  11        2.63        0.00      8.36 o 
  -4  -6  11       26.73       14.14     12.21 o 
  -3  -6  11       48.23       28.41     19.03 o 
  -2  -6  11        1.27        1.75      3.35 o 
  -1  -6  11        5.18        1.19      3.58 o 
   0  -6  11       43.61       49.61     14.23 o 
   1  -6  11        2.08        7.08      7.13 o 
   2  -6  11        5.30        0.44      6.07 o 
   3  -6  11        3.90       14.06      9.14 o 
   4  -6  11        1.53        5.22      9.17 o 
   5  -6  11        2.11        0.62      7.51 o 
  -5  -5  11        3.05       10.14     12.64 o 
  -4  -5  11        5.49        0.00      9.64 o 
  -3  -5  11       17.00       15.56     10.89 o 
  -2  -5  11       10.32       10.60      6.69 o 
  -1  -5  11        5.33        6.83      5.30 o 
   0  -5  11       24.96       29.85      7.61 o 
   1  -5  11       36.66       23.19     11.08 o 
   2  -5  11       27.10       10.40     11.14 o 
   3  -5  11        1.65        0.00      7.07 o 
   4  -5  11        0.00        0.00      5.89 o 
   5  -5  11        0.52        0.00      6.93 o 
   6  -5  11        0.20        2.50      9.15 o 
  -6  -4  11        0.56        1.20     11.39 o 
  -5  -4  11        7.35        2.75     11.79 o 
  -4  -4  11        1.99        5.18      6.44 o 
  -3  -4  11        6.42       18.40      7.38 o 
  -2  -4  11        0.32        0.00      5.03 o 
  -1  -4  11        0.01        4.80      5.35 o 
   0  -4  11        1.51        0.00      4.07 o 
   1  -4  11       31.86       15.51      8.87 o 
   2  -4  11       60.35       56.43     13.86 o 
   3  -4  11        0.59        0.00      7.85 o 
   4  -4  11        6.76        3.20      7.99 o 
   5  -4  11       10.40        7.25     11.26 o 
   6  -4  11        4.02        9.85     10.79 o 
   7  -4  11        0.55        0.12      9.87 o 
  -6  -3  11        3.47        0.00     16.98 o 
  -5  -3  11       15.31        3.35      6.75 o 
  -4  -3  11        0.01        3.92      5.88 o 
  -3  -3  11       24.79       33.41      7.63 o 
  -2  -3  11        3.57        5.85      4.61 o 
  -1  -3  11       53.30       53.77      8.48 o 
   0  -3  11       15.93       12.43      7.61 o 
   1  -3  11        1.84        1.54      2.80 o 
   2  -3  11        0.09       13.07      6.53 o 
   3  -3  11        2.26        0.00      5.79 o 
   4  -3  11       16.89       18.45     10.50 o 
   5  -3  11        0.05        6.04      8.80 o 
   6  -3  11        3.38        3.05      8.30 o 
   7  -3  11        0.58        3.31      8.85 o 
  -7  -2  11        0.98        5.69     13.69 o 
  -6  -2  11       15.00       24.73     19.08 o 
  -5  -2  11        0.96        0.00      7.19 o 
  -4  -2  11        6.31       12.77      6.32 o 
  -3  -2  11        7.13        0.00      4.59 o 
  -2  -2  11        0.00        2.75      3.57 o 
  -1  -2  11        2.83        1.21      4.51 o 
   0  -2  11      147.00      133.64     12.50 o 
   1  -2  11       31.48       45.54      8.00 o 
   2  -2  11        0.00        0.00      5.45 o 
   3  -2  11       12.12        9.53      8.94 o 
   4  -2  11        3.65        1.58      5.91 o 
   5  -2  11       15.75       19.24     18.76 o 
   6  -2  11        8.42        0.00      9.59 o 
   7  -2  11        0.04        4.72      8.47 o 
  -7  -1  11        2.30        2.12      6.87 o 
  -6  -1  11        1.41        8.60      9.41 o 
  -5  -1  11        5.09        4.41      8.14 o 
  -4  -1  11        8.59       21.94     13.76 o 
  -3  -1  11       15.95        8.41      7.13 o 
  -2  -1  11        2.38        4.22      4.09 o 
  -1  -1  11        6.86        9.89      6.86 o 
   0  -1  11      100.70       77.70     11.12 o 
   1  -1  11        5.23        4.56      4.29 o 
   2  -1  11        1.23       20.80      8.79 o 
   3  -1  11       53.24       45.80      8.92 o 
   4  -1  11        5.13       12.03      8.03 o 
   5  -1  11        2.01        3.26      6.17 o 
   6  -1  11        0.07       28.19     39.56 o 
   7  -1  11        1.15        0.00      7.10 o 
   8  -1  11        1.00        0.00      9.08 o 
  -7   0  11        0.46        2.29      7.24 o 
  -6   0  11       13.56       16.72     26.57 o 
  -5   0  11        6.75       15.55      9.38 o 
  -4   0  11       13.43       18.81      9.36 o 
  -3   0  11       21.16       22.60     18.18 o 
  -2   0  11       65.97       57.89      6.91 o 
  -1   0  11       11.14       23.95      6.94 o 
   0   0  11       83.35       82.93      9.56 o 
   1   0  11       23.07       18.54      5.77 o 
   2   0  11        3.87        0.00      4.10 o 
   3   0  11        0.00        0.00      3.19 o 
   4   0  11       27.64       38.17     14.24 o 
   5   0  11        1.31        0.00      6.35 o 
   6   0  11       11.58        9.06      9.64 o 
   7   0  11        2.12        6.87      8.42 o 
   8   0  11        0.01        0.00      5.88 o 
  -7   1  11        1.58       21.07     11.27 o 
  -6   1  11        3.29       18.78     18.93 o 
  -5   1  11        8.24       19.30     15.76 o 
  -4   1  11        3.65        2.51     19.78 o 
  -3   1  11       15.52       29.15      9.95 o 
  -2   1  11        3.61        4.36      9.82 o 
  -1   1  11        6.02        4.77      4.67 o 
   0   1  11       45.81       67.80      8.87 o 
   1   1  11        0.74        3.83      3.99 o 
   2   1  11        4.83        7.31      4.34 o 
   3   1  11       11.33       20.39     11.74 o 
   4   1  11        0.24        6.36      9.12 o 
   5   1  11        4.50       15.50     17.83 o 
   6   1  11        1.72        0.00      8.24 o 
   7   1  11        0.51        0.00      6.42 o 
   8   1  11        6.96        3.50     10.14 o 
  -7   2  11        0.25       17.00     14.49 o 
  -6   2  11        3.99        5.97      8.77 o 
  -5   2  11       23.08       33.20     14.11 o 
  -4   2  11        7.87       32.90     27.72 o 
  -3   2  11       30.76       26.63      9.26 o 
  -2   2  11       44.33       36.01     11.46 o 
  -1   2  11       26.43       34.30     10.95 o 
   0   2  11       32.36       41.14      5.79 o 
   1   2  11       33.75       39.51     10.26 o 
   2   2  11        0.00        0.00      4.38 o 
   3   2  11       46.75       48.99      8.70 o 
   4   2  11        0.87        1.78      3.81 o 
   5   2  11        0.89       10.36     13.74 o 
   6   2  11       25.39       42.08     24.30 o 
   7   2  11       83.44      110.34     20.19 o 
   8   2  11       73.14       72.85     22.48 o 
  -7   3  11        0.21        0.00     10.42 o 
  -6   3  11        8.51        5.71      7.15 o 
  -5   3  11        4.21       13.54      9.34 o 
  -4   3  11       31.37       42.46     19.48 o 
  -3   3  11        6.79        7.98      7.96 o 
  -2   3  11       73.21       80.29     14.76 o 
  -1   3  11       21.55        6.83      7.69 o 
   0   3  11      137.98      128.46     18.47 o 
   1   3  11       46.58       39.03      6.70 o 
   2   3  11       62.91       62.34     10.04 o 
   3   3  11        1.50        5.50      4.57 o 
   4   3  11        9.16        6.19      4.82 o 
   5   3  11        0.56        1.16      4.27 o 
   6   3  11        1.65        0.00      6.59 o 
   7   3  11        3.88        6.92     10.45 o 
   8   3  11        9.82        3.79      9.62 o 
  -7   4  11        3.28        1.06      4.75 o 
  -6   4  11        3.00       23.68     11.78 o 
  -5   4  11        7.96        0.00      8.34 o 
  -4   4  11        2.11       14.14      8.01 o 
  -3   4  11       13.08        5.16      7.55 o 
  -2   4  11       56.49       66.54     30.80 o 
  -1   4  11      148.73      177.58     44.01 o 
   0   4  11      124.92      124.98     18.13 o 
   1   4  11       85.66       81.56      7.48 o 
   2   4  11      128.29      103.33     12.86 o 
   3   4  11       19.41       19.86      6.62 o 
   4   4  11       25.55       29.85     12.93 o 
   5   4  11        0.07        0.00      4.04 o 
   6   4  11        0.33        0.00      8.61 o 
   7   4  11       12.17       18.99     12.77 o 
   8   4  11        3.03       29.85     33.57 o 
  -7   5  11        0.56        0.00      9.43 o 
  -6   5  11        0.28        8.81      9.46 o 
  -5   5  11        8.74       11.43     10.23 o 
  -4   5  11        0.13        1.82      6.19 o 
  -3   5  11        6.30        0.00      9.67 o 
  -2   5  11       27.98       34.71     12.69 o 
  -1   5  11      231.25      205.14     20.63 o 
   0   5  11       37.78       38.49     10.30 o 
   1   5  11      109.11       94.01      7.78 o 
   2   5  11       28.53       30.63      6.74 o 
   3   5  11       36.54       34.64      7.64 o 
   4   5  11        0.01        1.04      3.59 o 
   5   5  11        0.21        0.41      4.07 o 
   6   5  11        3.43       13.96      6.78 o 
   7   5  11        7.41       30.86     31.07 o 
   8   5  11        0.31        0.00     10.12 o 
  -6   6  11        1.78        0.00      8.10 o 
  -5   6  11        1.08        4.24      6.96 o 
  -4   6  11       14.72       22.35     17.03 o 
  -3   6  11        2.27       52.55     27.72 o 
  -2   6  11       19.26       21.16      9.11 o 
  -1   6  11        1.41        9.25      7.16 o 
   0   6  11        3.02        4.84      6.40 o 
   1   6  11        1.97       10.55      7.56 o 
   2   6  11        0.36        3.97      4.29 o 
   3   6  11       27.51       35.61     11.68 o 
   4   6  11        5.01        2.61      5.18 o 
   5   6  11        8.05        4.59      5.18 o 
   6   6  11        0.61        5.96      6.16 o 
   7   6  11        0.81        0.08      6.62 o 
   8   6  11       17.40       23.05     36.74 o 
  -6   7  11        7.93        2.07      8.53 o 
  -5   7  11        0.00        0.00      9.28 o 
  -4   7  11        3.27        8.23      9.95 o 
  -3   7  11        3.46        8.87      8.99 o 
  -2   7  11        0.71        0.00      7.11 o 
  -1   7  11       28.29       41.29     10.89 o 
   0   7  11        8.54        5.95      7.69 o 
   1   7  11        2.34       12.11      8.61 o 
   2   7  11       16.12       11.44      4.97 o 
   3   7  11        2.92        5.99      5.51 o 
   4   7  11        1.82        7.88      6.19 o 
   5   7  11        0.66        5.53      6.08 o 
   6   7  11        0.81        0.16      4.27 o 
   7   7  11        0.01        2.51      8.47 o 
  -5   8  11        1.37        8.59      9.38 o 
  -4   8  11       14.80        5.91      9.52 o 
  -3   8  11        0.37        7.17     12.49 o 
  -2   8  11        0.07       14.87     16.76 o 
  -1   8  11        3.48       13.04      8.25 o 
   0   8  11        0.50        2.97      6.19 o 
   1   8  11        8.99        2.02      5.73 o 
   2   8  11        4.42        0.00      6.37 o 
   3   8  11        0.02       24.13     19.65 o 
   4   8  11        6.37        1.86      6.21 o 
   5   8  11        0.60        0.72      7.16 o 
   6   8  11        3.63       16.56      6.55 o 
   7   8  11        0.37       28.18     15.72 o 
  -5   9  11        9.33        0.00      9.95 o 
  -4   9  11        0.11        0.00      8.75 o 
  -3   9  11        0.07        3.10      7.15 o 
  -2   9  11        9.65        0.00      9.58 o 
  -1   9  11       12.51        0.00      7.03 o 
   0   9  11        6.49        5.22      7.80 o 
   1   9  11        0.61       12.72      8.03 o 
   2   9  11        0.26       10.57      8.86 o 
   3   9  11        0.83        2.31      8.14 o 
   4   9  11        0.34       12.40      7.27 o 
   5   9  11        0.04       11.72      7.92 o 
   6   9  11        1.93        8.83      7.09 o 
  -4  10  11        0.07        3.60     13.81 o 
  -3  10  11        0.02        4.78      8.80 o 
  -2  10  11        0.78        0.00      8.68 o 
  -1  10  11        1.92       13.04     10.05 o 
   0  10  11        0.51       30.05     12.73 o 
   1  10  11        2.15        0.00     10.86 o 
   2  10  11        0.67       13.13      9.42 o 
   3  10  11        1.43        2.71     13.54 o 
   4  10  11        3.84       11.25      7.38 o 
   5  10  11        0.19       20.07      9.35 o 
  -3  11  11        0.73       16.15     12.24 o 
  -2  11  11        0.26       11.58     10.68 o 
  -1  11  11        0.73        9.49     12.69 o 
   0  11  11        0.16       14.64     10.84 o 
   1  11  11        2.31        9.22      8.32 o 
   2  11  11        4.94        0.73      6.80 o 
   3  11  11        0.43        0.00     14.01 o 
  -1  12  11        0.76        8.04     12.59 o 
   0  12  11        0.07        0.00     11.84 o 
   1  12  11        0.62        0.00      8.39 o 
   2  12  11        0.09        5.37      8.91 o 
  -1  -7  12        2.54        0.00     10.09 o 
   0  -7  12        0.22        2.17      7.49 o 
   1  -7  12        1.99        3.53      7.12 o 
   2  -7  12        2.97       16.02     11.56 o 
  -3  -6  12       15.23        5.68      8.64 o 
  -2  -6  12       12.64        8.10      9.60 o 
  -1  -6  12        0.29        2.46      4.26 o 
   0  -6  12       11.58       26.59     20.13 o 
   1  -6  12        0.09        0.00      5.55 o 
   2  -6  12        0.48        3.66      8.55 o 
   3  -6  12        0.71        7.40      8.49 o 
   4  -6  12        5.98        7.26      9.79 o 
  -3  -5  12        4.23        0.00      4.92 o 
  -2  -5  12        0.00        9.26      7.97 o 
  -1  -5  12        1.75        0.93      5.10 o 
   0  -5  12        9.52        4.40      4.42 o 
   1  -5  12       41.29       67.06     21.06 o 
   2  -5  12        4.93       11.37     14.44 o 
   3  -5  12        0.50       10.15     14.56 o 
   4  -5  12        8.22       16.08     14.84 o 
   5  -5  12        0.67        0.00     11.71 o 
  -5  -4  12        0.26       18.88     18.33 o 
  -4  -4  12        6.54        3.35     14.81 o 
  -3  -4  12        9.32        0.46      4.43 o 
  -2  -4  12        3.31        7.52      6.23 o 
  -1  -4  12       10.93        7.31      6.33 o 
   0  -4  12        2.95        9.56      6.03 o 
   1  -4  12        0.22        8.13      5.55 o 
   2  -4  12        4.86        0.40      6.57 o 
   3  -4  12        3.50        0.90      6.31 o 
   4  -4  12        1.74        0.00      8.09 o 
   5  -4  12        0.27       11.88     10.51 o 
  -5  -3  12        2.48        0.00      9.09 o 
  -4  -3  12        4.33        4.02      8.09 o 
  -3  -3  12        1.44        5.36      5.59 o 
  -2  -3  12        4.93       11.50      6.09 o 
  -1  -3  12        9.04        8.89      6.16 o 
   0  -3  12        5.86        1.41      4.88 o 
   1  -3  12        2.31        0.99      3.05 o 
   2  -3  12        3.52        8.96      5.31 o 
   3  -3  12       16.70        7.07      8.65 o 
   4  -3  12        0.31        3.71      7.07 o 
   5  -3  12       24.08       12.42     11.04 o 
   6  -3  12        0.02        0.63      6.31 o 
  -6  -2  12        0.91       11.55     29.05 o 
  -5  -2  12       12.74        0.09      6.40 o 
  -4  -2  12        0.17       18.49     20.13 o 
  -3  -2  12        2.83        0.00      5.35 o 
  -2  -2  12        1.35        5.89      4.92 o 
  -1  -2  12        4.15        3.23      4.92 o 
   0  -2  12        8.24        4.01      4.89 o 
   1  -2  12       32.06       17.13      8.12 o 
   2  -2  12        8.25       21.77     19.26 o 
   3  -2  12        0.65        2.18      6.87 o 
   4  -2  12       30.70       34.33     20.13 o 
   5  -2  12       29.21       30.65     17.31 o 
   6  -2  12        0.02        1.99      9.09 o 
   7  -2  12        2.28        5.61      9.26 o 
  -6  -1  12        0.32        0.27     15.26 o 
  -5  -1  12        9.79       27.51     12.49 o 
  -4  -1  12        2.29        1.30      6.58 o 
  -3  -1  12        5.64        1.43      7.30 o 
  -2  -1  12       15.47       53.81      8.51 o 
  -1  -1  12       29.80       33.85     12.28 o 
   0  -1  12        2.09        7.86      4.80 o 
   1  -1  12        0.41        0.00      5.35 o 
   2  -1  12       46.87       53.27     13.63 o 
   3  -1  12        0.67        0.00      6.17 o 
   4  -1  12       18.66       42.45     20.78 o 
   5  -1  12       50.08       56.30     26.23 o 
   6  -1  12        3.75        5.62      9.75 o 
   7  -1  12        0.01        5.79     10.04 o 
  -6   0  12        0.06       22.30     12.27 o 
  -5   0  12        8.70       26.66     12.68 o 
  -4   0  12       24.94       18.35     13.86 o 
  -3   0  12        4.37       13.02     10.00 o 
  -2   0  12        0.85        0.00      7.56 o 
  -1   0  12       22.07       34.94      6.94 o 
   0   0  12        9.19       20.21      7.32 o 
   1   0  12       16.66       17.99      6.40 o 
   2   0  12       19.69       30.58      6.79 o 
   3   0  12        0.08        9.04      7.50 o 
   4   0  12       17.39       12.85      6.68 o 
   5   0  12        8.05        0.00      5.65 o 
   6   0  12        1.34        2.45      7.32 o 
   7   0  12        1.44        5.31      8.83 o 
  -6   1  12        1.05        0.00      8.45 o 
  -5   1  12       25.07       29.19     11.14 o 
  -4   1  12        0.00        4.76      8.55 o 
  -3   1  12       12.71       12.90      8.49 o 
  -2   1  12       16.95       14.05     10.84 o 
  -1   1  12        8.30       23.54     14.89 o 
   0   1  12       29.74       45.93      6.56 o 
   1   1  12       68.32       89.04      9.03 o 
   2   1  12       11.57       11.76      6.29 o 
   3   1  12        4.90        4.39      4.07 o 
   4   1  12       15.55       13.26     13.89 o 
   5   1  12        6.47        5.08      7.46 o 
   6   1  12        1.39        0.02      5.30 o 
   7   1  12       15.64        0.00      8.64 o 
  -6   2  12        0.92        0.00      9.85 o 
  -5   2  12        5.87       10.88      7.43 o 
  -4   2  12        8.30        8.15      6.73 o 
  -3   2  12        3.88        9.53      9.39 o 
  -2   2  12       23.86       27.03     15.66 o 
  -1   2  12      199.51      206.90     21.99 o 
   0   2  12      106.42      114.05     11.89 o 
   1   2  12       21.69       12.11      8.64 o 
   2   2  12        0.52        6.55      4.13 o 
   3   2  12       15.59        7.60      7.41 o 
   4   2  12        1.09        0.00      6.36 o 
   5   2  12        4.43        2.76      6.39 o 
   6   2  12       10.45       13.45     10.98 o 
   7   2  12        1.17        2.59     10.49 o 
  -6   3  12        1.24        5.94      7.87 o 
  -5   3  12       13.11       12.93     12.96 o 
  -4   3  12       11.25        9.53      9.94 o 
  -3   3  12       38.70       62.57     12.88 o 
  -2   3  12        8.51       31.32     17.61 o 
  -1   3  12      610.63      678.71     45.58 o 
   0   3  12      129.85      135.45     32.89 o 
   1   3  12       50.44       56.52      7.36 o 
   2   3  12       15.31       19.66      9.31 o 
   3   3  12        0.09        0.00      5.02 o 
   4   3  12        3.53       10.82      6.52 o 
   5   3  12        3.30       19.32     14.76 o 
   6   3  12        3.73        0.00      7.35 o 
   7   3  12       13.71        6.40     15.31 o 
  -6   4  12        0.09       16.07     15.29 o 
  -5   4  12        0.79        0.00      6.01 o 
  -4   4  12        8.37        4.04      6.70 o 
  -3   4  12       14.13       22.27     11.33 o 
  -2   4  12       48.48       46.68     13.24 o 
  -1   4  12       28.84       38.23     12.50 o 
   0   4  12      151.98      181.84     21.71 o 
   1   4  12      112.52      107.65      9.74 o 
   2   4  12       73.76       91.45     15.52 o 
   3   4  12        2.61        0.00      3.00 o 
   4   4  12        2.11        3.76      4.70 o 
   5   4  12        0.83        5.64      8.56 o 
   6   4  12        3.37       19.17     22.30 o 
   7   4  12       21.32       41.30     15.30 o 
  -6   5  12        3.73        3.08      7.14 o 
  -5   5  12        0.87        3.56      8.40 o 
  -4   5  12        1.44        4.78      7.55 o 
  -3   5  12        0.22        0.00      7.84 o 
  -2   5  12        5.07        0.00      9.55 o 
  -1   5  12       45.64       29.74     13.17 o 
   0   5  12       22.88       27.37     15.83 o 
   1   5  12        0.10        1.37      5.93 o 
   2   5  12        8.99        4.27      4.03 o 
   3   5  12        0.97        0.31      4.11 o 
   4   5  12        0.11        1.08      4.04 o 
   5   5  12        0.02        0.00      6.99 o 
   6   5  12        3.15        0.14      3.51 o 
   7   5  12        1.60        8.11      9.76 o 
  -6   6  12        0.74        6.60     10.72 o 
  -5   6  12        1.71       17.12     10.38 o 
  -4   6  12        0.64        4.16      7.59 o 
  -3   6  12        0.09        1.70      7.85 o 
  -2   6  12        1.79       58.09     18.73 o 
  -1   6  12        6.08        2.27      6.61 o 
   0   6  12       28.14       43.32     21.48 o 
   1   6  12        5.08        6.69      6.96 o 
   2   6  12       10.92        3.62      4.54 o 
   3   6  12       52.52       49.89      8.91 o 
   4   6  12        9.96       19.93     15.95 o 
   5   6  12        6.44        0.97      4.75 o 
   6   6  12        1.09        4.56      6.03 o 
   7   6  12        7.75        1.31      8.61 o 
  -5   7  12        4.81        0.00      9.72 o 
  -4   7  12        0.57       10.69     10.11 o 
  -3   7  12        7.45        4.47     12.54 o 
  -2   7  12       12.42        5.36     12.41 o 
  -1   7  12        5.70       10.57      9.04 o 
   0   7  12        8.21        0.00      7.29 o 
   1   7  12        2.55       24.38     25.45 o 
   2   7  12        1.38        0.00      8.21 o 
   3   7  12       33.40       17.69     11.77 o 
   4   7  12       46.91       47.94     10.62 o 
   5   7  12        7.43        0.00      4.82 o 
   6   7  12        0.92       10.18      7.12 o 
  -4   8  12        7.41        0.00     11.44 o 
  -3   8  12        7.37        7.79     11.94 o 
  -2   8  12        0.39        4.26      6.47 o 
  -1   8  12        4.29        5.41      8.44 o 
   0   8  12        2.30        0.00      8.69 o 
   1   8  12        0.00        6.17      8.40 o 
   2   8  12        1.61        0.52     11.81 o 
   3   8  12        5.38        5.69      8.18 o 
   4   8  12        0.51        5.15      6.22 o 
   5   8  12        0.59        5.45      6.96 o 
   6   8  12        0.72        3.16     10.14 o 
  -4   9  12       19.66       21.31     12.50 o 
  -3   9  12        0.01        3.25      8.57 o 
  -2   9  12        2.09       12.54     10.31 o 
  -1   9  12        0.10       15.86     22.35 o 
   0   9  12        0.02        0.00      6.17 o 
   1   9  12        1.15       13.80     10.99 o 
   2   9  12        0.39       17.84     16.43 o 
   3   9  12        0.13        0.53      6.65 o 
   4   9  12        1.07       25.49     11.84 o 
   5   9  12        5.41        2.25      9.77 o 
  -3  10  12        0.84        4.04     10.17 o 
  -2  10  12        0.21        0.00     11.94 o 
  -1  10  12        0.43       12.85     10.14 o 
   0  10  12        9.35       17.44     11.69 o 
   1  10  12        0.65        7.49     14.99 o 
   2  10  12        0.50        2.09      8.23 o 
   3  10  12        1.25        0.00     11.01 o 
   4  10  12        0.01       22.39     11.90 o 
  -1  11  12        1.87        6.60     10.01 o 
   0  11  12        1.73        2.95      9.72 o 
   1  11  12        0.04        2.28     24.63 o 
   2  11  12        0.15        8.62     10.11 o 
   3  11  12        0.02        0.00      8.00 o 
  -2  -5  13        0.15       12.40      8.17 o 
  -1  -5  13        4.30        0.00      4.35 o 
   0  -5  13       28.47       23.29     15.66 o 
   1  -5  13       31.74       50.83     30.15 o 
   2  -5  13        2.67       37.24     14.52 o 
   3  -5  13        0.00        3.06      4.53 o 
  -3  -4  13        1.81        0.00      9.07 o 
  -2  -4  13       21.30       41.29     14.31 o 
  -1  -4  13        9.83        3.39      5.80 o 
   0  -4  13        0.42        0.16      5.53 o 
   1  -4  13       15.63        6.56     13.09 o 
   2  -4  13       26.52       23.19     11.16 o 
   3  -4  13        0.00        6.30      9.20 o 
   4  -4  13        0.87       14.88     10.40 o 
  -4  -3  13        0.87        0.00      7.95 o 
  -3  -3  13        8.83       13.26     10.64 o 
  -2  -3  13        0.00        3.47      5.42 o 
  -1  -3  13        0.30       25.73     21.35 o 
   0  -3  13        1.79        1.75      5.12 o 
   1  -3  13        0.00        1.52      5.95 o 
   2  -3  13        0.14        4.65      5.80 o 
   3  -3  13        4.45       22.35     17.88 o 
   4  -3  13        0.62        1.89      6.96 o 
   5  -3  13        1.46        1.58     12.64 o 
  -5  -2  13        1.27       29.75     14.26 o 
  -4  -2  13        1.01        0.00      8.66 o 
  -3  -2  13        9.45       10.16     16.38 o 
  -2  -2  13        0.25        6.75      8.72 o 
  -1  -2  13        8.54        4.37      4.68 o 
   0  -2  13        0.80        0.00      5.73 o 
   1  -2  13       11.51       11.55     10.38 o 
   2  -2  13       11.83        5.36      7.79 o 
   3  -2  13        1.99        0.51      4.06 o 
   4  -2  13       15.78       11.71      8.46 o 
   5  -2  13        1.04        8.87     10.56 o 
  -5  -1  13        0.82        7.73     12.41 o 
  -4  -1  13        2.22       10.07     10.39 o 
  -3  -1  13        1.81        1.80     10.44 o 
  -2  -1  13        0.02        3.09      7.45 o 
  -1  -1  13        0.43        0.00      4.47 o 
   0  -1  13       33.72       31.27      7.56 o 
   1  -1  13        9.72        3.48      4.94 o 
   2  -1  13       13.85        8.64      7.08 o 
   3  -1  13        0.48        2.46      4.60 o 
   4  -1  13       14.33        3.84      7.39 o 
   5  -1  13       16.12       10.33     10.00 o 
   6  -1  13        9.14        3.58      9.09 o 
  -5   0  13        0.06       13.65     11.04 o 
  -4   0  13        0.73       11.84     14.26 o 
  -3   0  13        9.25       15.71     11.35 o 
  -2   0  13        8.27        0.00      6.34 o 
  -1   0  13       20.27       22.85     11.18 o 
   0   0  13        8.73        0.08      3.34 o 
   1   0  13        0.50       12.15     11.92 o 
   2   0  13        1.76       16.97     12.09 o 
   3   0  13        0.92        5.17      7.33 o 
   4   0  13       13.58        9.29      6.75 o 
   5   0  13        0.01        4.49      7.84 o 
   6   0  13        1.26        0.00      7.43 o 
  -5   1  13        0.07        0.00      7.57 o 
  -4   1  13        5.44        5.50      9.36 o 
  -3   1  13        0.01        6.60      8.57 o 
  -2   1  13        2.28        0.00      7.18 o 
  -1   1  13        2.18        0.00      7.04 o 
   0   1  13       70.65       48.88     10.62 o 
   1   1  13       18.64        8.04      4.79 o 
   2   1  13        1.43        1.11      3.90 o 
   3   1  13        1.78        0.00      7.40 o 
   4   1  13        1.46        1.17      3.82 o 
   5   1  13       15.18       29.81     29.50 o 
   6   1  13        2.94        3.84      8.62 o 
  -5   2  13       11.64        8.57     12.06 o 
  -4   2  13        1.05        0.00      8.14 o 
  -3   2  13        7.59        4.30      7.02 o 
  -2   2  13       27.61       39.66     14.02 o 
  -1   2  13       39.07       61.65     13.73 o 
   0   2  13        0.40        0.00      6.68 o 
   1   2  13       69.22       80.83      9.57 o 
   2   2  13        6.78        8.93      5.31 o 
   3   2  13        5.04        2.19      5.43 o 
   4   2  13       12.90        3.46      7.01 o 
   5   2  13        3.02        6.55      5.80 o 
   6   2  13        8.63        8.07     10.25 o 
  -5   3  13        2.49        0.10      5.69 o 
  -4   3  13        7.64        4.84      7.37 o 
  -3   3  13        0.65        0.00      7.82 o 
  -2   3  13       24.37       11.05      9.44 o 
  -1   3  13       32.71       28.50     27.37 o 
   0   3  13        1.51        5.49      7.34 o 
   1   3  13      186.05      176.35     21.20 o 
   2   3  13        0.52       11.54     12.49 o 
   3   3  13        2.34        0.00      4.14 o 
   4   3  13        4.76       29.62     19.38 o 
   5   3  13        0.90        3.97      6.57 o 
   6   3  13        0.10        0.00      9.88 o 
  -5   4  13        8.35        0.00      9.97 o 
  -4   4  13        5.99        0.13      5.81 o 
  -3   4  13        9.29        0.63      5.66 o 
  -2   4  13        3.92        0.00     10.96 o 
  -1   4  13       57.29       55.17     31.79 o 
   0   4  13        4.32       19.29     24.70 o 
   1   4  13       20.92        9.17      9.78 o 
   2   4  13        3.61        0.00      3.38 o 
   3   4  13        3.19        0.00      4.71 o 
   4   4  13        0.39        0.34      5.26 o 
   5   4  13        1.63        8.21      9.11 o 
   6   4  13        1.37        4.35      7.11 o 
  -5   5  13        0.06       40.86     45.96 o 
  -4   5  13        0.21        0.00      9.70 o 
  -3   5  13        0.73       12.27     10.34 o 
  -2   5  13        3.36       41.25     14.33 o 
  -1   5  13       22.02       79.68     19.03 o 
   0   5  13       38.10       63.82     17.18 o 
   1   5  13       23.83       21.59     15.66 o 
   2   5  13       10.66        7.41      7.72 o 
   3   5  13        3.97       16.06      6.59 o 
   4   5  13        6.80        5.43      5.81 o 
   5   5  13        8.91        6.53      8.64 o 
   6   5  13        0.37        3.79      5.79 o 
  -4   6  13        0.08       12.04     10.01 o 
  -3   6  13        0.42       13.54     10.08 o 
  -2   6  13        0.07        4.13      7.70 o 
  -1   6  13        3.28        5.40      7.15 o 
   0   6  13       47.67       61.11     15.03 o 
   1   6  13       11.53       22.74     17.71 o 
   2   6  13        2.38        6.36      7.21 o 
   3   6  13        6.71        3.75      7.71 o 
   4   6  13        2.96        0.25      4.20 o 
   5   6  13        0.06        0.79      8.87 o 
   6   6  13        0.01        0.00      5.06 o 
  -4   7  13        3.59        8.08     27.55 o 
  -3   7  13        0.88       19.50     23.83 o 
  -2   7  13        1.32       14.33     13.59 o 
  -1   7  13        0.01        1.06      8.74 o 
   0   7  13        8.66        0.00      6.55 o 
   1   7  13       14.03       16.58      9.52 o 
   2   7  13       12.19        1.45      6.17 o 
   3   7  13        4.01       21.78     21.10 o 
   4   7  13        2.14        1.86      7.14 o 
   5   7  13        0.06        2.44      8.22 o 
  -3   8  13        0.49        0.00      8.44 o 
  -2   8  13        0.13        0.00      9.18 o 
  -1   8  13        0.22        0.00      7.76 o 
   0   8  13        0.00        4.60      8.58 o 
   1   8  13        2.89        7.72      9.81 o 
   2   8  13        1.15        0.00      6.49 o 
   3   8  13        0.62        0.00      7.78 o 
   4   8  13        2.37        7.66      9.45 o 
   5   8  13        0.01        0.00     12.24 o 
  -2   9  13        0.09        1.22     15.34 o 
  -1   9  13        0.46        0.00      9.72 o 
   0   9  13        2.34        9.78     10.34 o 
   1   9  13        0.43       20.89     14.94 o 
   2   9  13        0.88        0.00      7.20 o 
   3   9  13        4.92        0.00      6.51 o 
   4   9  13        0.03        0.89      7.59 o 
  -1  10  13        0.06       11.07     11.14 o 
   0  10  13        0.99       18.93     15.64 o 
   1  10  13        1.18       11.70     21.25 o 
   2  10  13        3.44        0.00      7.73 o 
   0  -4  14        2.34        4.38      6.22 o 
   1  -4  14        9.55        0.36      8.12 o 
  -2  -3  14        5.27       13.72     24.63 o 
  -1  -3  14        0.14        0.00     10.01 o 
   0  -3  14        0.01        0.00      7.13 o 
   1  -3  14        2.51        4.15      7.41 o 
   2  -3  14        0.31        0.00      3.83 o 
   3  -3  14        1.55        0.00      7.21 o 
  -3  -2  14        1.82       33.14     14.72 o 
  -2  -2  14        0.53        8.57     10.07 o 
  -1  -2  14        4.01        6.97      9.53 o 
   0  -2  14        2.66        0.75      4.67 o 
   1  -2  14        5.45        2.02      6.85 o 
   2  -2  14        0.01        6.16      8.29 o 
   3  -2  14        1.05        0.00      7.02 o 
   4  -2  14        0.52        0.00      7.46 o 
  -3  -1  14        0.27       11.77     11.41 o 
  -2  -1  14        1.99        0.00      7.33 o 
  -1  -1  14        1.07        4.28      8.46 o 
   0  -1  14        2.21        0.00      8.13 o 
   1  -1  14       25.51       14.12      6.17 o 
   2  -1  14        3.43        6.77      7.45 o 
   3  -1  14        6.57       10.36      7.03 o 
   4  -1  14        8.41       34.67     14.33 o 
  -4   0  14        7.64       28.27     19.56 o 
  -3   0  14        8.51       13.35     10.88 o 
  -2   0  14        1.22       14.34     17.01 o 
  -1   0  14        0.26        0.00     13.99 o 
   0   0  14       49.23       62.79     15.07 o 
   1   0  14        9.83        4.38      5.03 o 
   2   0  14        0.02        0.00      7.36 o 
   3   0  14        0.38        0.00      7.42 o 
   4   0  14        0.01        0.00      6.00 o 
   5   0  14        4.54        0.00      6.47 o 
  -4   1  14        1.26        0.00      9.24 o 
  -3   1  14        0.40        0.00      9.50 o 
  -2   1  14        9.17        5.00     16.21 o 
  -1   1  14        1.21        1.58     11.06 o 
   0   1  14        2.53        6.27      7.16 o 
   1   1  14       57.90       61.32     13.09 o 
   2   1  14       41.56       63.46     12.05 o 
   3   1  14       16.66        8.84      8.74 o 
   4   1  14       19.70       10.37      7.17 o 
   5   1  14        0.05        3.05      8.33 o 
  -4   2  14       10.35       16.16     14.44 o 
  -3   2  14       18.26       25.45     19.38 o 
  -2   2  14       28.69       18.13      9.08 o 
  -1   2  14        8.54        2.12      6.97 o 
   0   2  14        8.64       10.83     14.46 o 
   1   2  14       32.75       27.81     12.20 o 
   2   2  14       36.31       54.69     16.77 o 
   3   2  14       28.76       10.60      8.63 o 
   4   2  14        3.77        2.91      6.83 o 
   5   2  14        3.74       11.34     16.98 o 
  -4   3  14        3.46        4.43      7.75 o 
  -3   3  14       26.39       29.88     14.58 o 
  -2   3  14        4.19       26.34     18.41 o 
  -1   3  14       14.42       11.37      9.29 o 
   0   3  14       81.23      111.98     19.82 o 
   1   3  14       18.72       18.56     10.24 o 
   2   3  14        2.06        0.00      7.87 o 
   3   3  14        6.83        0.00      6.87 o 
   4   3  14        1.11        0.00      5.58 o 
   5   3  14        1.19        2.18      4.92 o 
  -4   4  14        3.18        1.93      9.01 o 
  -3   4  14        0.87        0.80      7.37 o 
  -2   4  14        0.14        2.87     18.76 o 
  -1   4  14        0.27        0.00     11.06 o 
   0   4  14        2.13        8.80      8.56 o 
   1   4  14        9.74        0.00     10.54 o 
   2   4  14        4.91       11.23      9.59 o 
   3   4  14        5.97        0.62      7.22 o 
   4   4  14        1.56       17.14     22.98 o 
   5   4  14       37.92       21.17     12.28 o 
  -3   5  14        0.11        1.11      7.43 o 
  -2   5  14        3.32        0.00      7.69 o 
  -1   5  14        5.26        0.00      6.49 o 
   0   5  14        0.24        0.00      8.33 o 
   1   5  14       24.69        9.36     10.97 o 
   2   5  14        3.94        1.31      8.22 o 
   3   5  14        3.43       11.08      9.16 o 
   4   5  14        0.04        4.30     12.19 o 
   5   5  14       19.37       26.01     12.71 o 
  -3   6  14        2.71        0.00      8.77 o 
  -2   6  14        1.46       32.46     20.36 o 
  -1   6  14        3.64        0.00      8.04 o 
   0   6  14        8.19        7.67      9.80 o 
   1   6  14        2.23       12.48      9.88 o 
   2   6  14        0.94        3.57      7.34 o 
   3   6  14        0.50       19.81     27.97 o 
   4   6  14        1.99        0.00     17.48 o 
   5   6  14        1.41        0.00     12.99 o 
  -2   7  14        0.06       24.90     20.31 o 
  -1   7  14        0.01        0.00     17.03 o 
   0   7  14        0.74        5.15      9.67 o 
   1   7  14        5.09        9.67     10.35 o 
   2   7  14        8.93        4.65     15.83 o 
   3   7  14        0.57        2.63      7.70 o 
   4   7  14        0.25        4.20     13.24 o 
  -1   8  14        0.31        3.31      8.15 o 
   0   8  14        4.59       15.72     12.21 o 
   1   8  14        4.94        5.15      8.34 o 
   2   8  14        0.01        1.70      7.90 o 
   3   8  14        1.62        8.22     10.47 o 
  -1  -1  15       19.21       20.12     38.39 o 
   0  -1  15        0.06       34.82     25.23 o 
   1  -1  15        8.57        0.00     11.54 o 
   2  -1  15       11.62       10.79     14.59 o 
  -1   0  15        0.16        0.00     10.19 o 
   0   0  15       14.05       32.13     19.61 o 
   1   0  15        1.12        0.00     12.44 o 
   2   0  15       10.13        0.00     10.89 o 
   3   0  15        6.92        0.00     15.74 o 
  -2   1  15        4.10        0.36     19.86 o 
  -1   1  15        0.50        0.00      6.88 o 
   0   1  15       26.27       35.09     13.39 o 
   1   1  15       68.23       58.54     20.98 o 
   2   1  15       15.50       13.29     19.98 o 
   3   1  15        0.09        3.20     13.59 o 
  -2   2  15        5.13        7.33      9.84 o 
  -1   2  15        1.55       14.14     10.30 o 
   0   2  15        1.42        0.00     12.24 o 
   1   2  15        1.93        5.22      8.04 o 
   2   2  15       26.00       10.99     15.93 o 
   3   2  15        2.03        4.30     15.59 o 
  -2   3  15       10.30        9.34      9.08 o 
  -1   3  15        0.57        5.79     10.24 o 
   0   3  15        2.58       23.74     13.05 o 
   1   3  15        4.66        6.59      8.07 o 
   2   3  15        6.75        0.00     11.19 o 
   3   3  15        0.22        2.45     11.79 o 
  -2   4  15        1.62        2.53      8.40 o 
  -1   4  15        4.70       12.26     11.79 o 
   0   4  15       10.21       23.56     15.81 o 
   1   4  15       11.04        7.08      9.92 o 
   2   4  15        5.40        0.00      7.58 o 
   3   4  15        0.59        6.14     13.49 o 
  -1   5  15       16.85        6.04     10.14 o 
   0   5  15        4.00        0.00      9.62 o 
   1   5  15        0.00        0.00     11.53 o 
   2   5  15        0.15       11.41     12.12 o 
   3   5  15        0.15        2.30     12.54 o 
  -1   6  15        0.08        0.00     10.53 o 
   0   6  15       21.76       24.97     32.62 o 
   1   6  15        7.57       10.14     12.61 o 
   2   6  15        0.97       41.01     16.79 o 
                                                 
